# Supplementary material for: Identification of MicroRNAs as Diagnostic Biomarkers for Breast Cancer Based on the Cancer Genome Atlas
Source: Diagnostics (Basel). 2021 Jan 11;11(1):107. doi: 10.3390/diagnostics11010107 (PMC7827427; doi:10.3390/diagnostics11010107)
Supplement: Supplementary file 1 [file diagnostics-11-00107-s001.zip]

Archive with 3 entries (2 files):
- SI/
- SI/Table S1 The list of predicted target genes.csv
- SI/Table S2 The KEGG pathways for the predicted targets.xls
