# Supplementary material for: Identification of MicroRNAs as Diagnostic Biomarkers for Breast Cancer Based on the Cancer Genome Atlas
Source: Diagnostics (Basel). 2021 Jan 11;11(1):107. doi: 10.3390/diagnostics11010107 (PMC7827427; doi:10.3390/diagnostics11010107)
Supplement: Supplementary file 1 [file diagnostics-11-00107-s001.zip › SI/Table S1 The list of predicted target genes.csv]

ID	Accession	Target	Tissue
hsa-mir-429	MIMAT0001536	XIAP	Breast cancerous tissues
hsa-mir-429	MIMAT0001536	ARHGDIA	Breast cancerous tissues
hsa-mir-429	MIMAT0001536	RERE	Breast cancerous tissues
hsa-mir-429	MIMAT0001536	ATP5G3	Breast cancerous tissues
hsa-mir-429	MIMAT0001536	ATP6V1E1	Breast cancerous tissues
hsa-mir-429	MIMAT0001536	AVPR1A	Breast cancerous tissues
hsa-mir-429	MIMAT0001536	BCL2	Breast cancerous tissues
hsa-mir-429	MIMAT0001536	CASP2	Breast cancerous tissues
hsa-mir-429	MIMAT0001536	SERPINH1	Breast cancerous tissues
hsa-mir-429	MIMAT0001536	CCNT2	Breast cancerous tissues
hsa-mir-429	MIMAT0001536	CDKN1B	Breast cancerous tissues
hsa-mir-429	MIMAT0001536	CRKL	Breast cancerous tissues
hsa-mir-429	MIMAT0001536	CYP1A1	Breast cancerous tissues
hsa-mir-429	MIMAT0001536	DNMT1	Breast cancerous tissues
hsa-mir-429	MIMAT0001536	EP300	Breast cancerous tissues
hsa-mir-429	MIMAT0001536	EZH2	Breast cancerous tissues
hsa-mir-429	MIMAT0001536	ACSL4	Breast cancerous tissues
hsa-mir-429	MIMAT0001536	FKBP5	Breast cancerous tissues
hsa-mir-429	MIMAT0001536	GATA6	Breast cancerous tissues
hsa-mir-429	MIMAT0001536	GOT1	Breast cancerous tissues
hsa-mir-429	MIMAT0001536	MKNK2	Breast cancerous tissues
hsa-mir-429	MIMAT0001536	HIF1A	Breast cancerous tissues
hsa-mir-429	MIMAT0001536	HOXB5	Breast cancerous tissues
hsa-mir-429	MIMAT0001536	IGF2	Breast cancerous tissues
hsa-mir-429	MIMAT0001536	IL4	Breast cancerous tissues
hsa-mir-429	MIMAT0001536	IRS1	Breast cancerous tissues
hsa-mir-429	MIMAT0001536	JUN	Breast cancerous tissues
hsa-mir-429	MIMAT0001536	KRAS	Breast cancerous tissues
hsa-mir-429	MIMAT0001536	LMNB1	Breast cancerous tissues
hsa-mir-429	MIMAT0001536	M6PR	Breast cancerous tissues
hsa-mir-429	MIMAT0001536	DNAJB9	Breast cancerous tissues
hsa-mir-429	MIMAT0001536	MYB	Breast cancerous tissues
hsa-mir-429	MIMAT0001536	MYC	Breast cancerous tissues
hsa-mir-429	MIMAT0001536	PAK2	Breast cancerous tissues
hsa-mir-429	MIMAT0001536	PDPK1	Breast cancerous tissues
hsa-mir-429	MIMAT0001536	PKD1	Breast cancerous tissues
hsa-mir-429	MIMAT0001536	PLCG1	Breast cancerous tissues
hsa-mir-429	MIMAT0001536	PMAIP1	Breast cancerous tissues
hsa-mir-429	MIMAT0001536	MAPK7	Breast cancerous tissues
hsa-mir-429	MIMAT0001536	PTEN	Breast cancerous tissues
hsa-mir-429	MIMAT0001536	PTPN4	Breast cancerous tissues
hsa-mir-429	MIMAT0001536	PTPRD	Breast cancerous tissues
hsa-mir-429	MIMAT0001536	RBBP4	Breast cancerous tissues
hsa-mir-429	MIMAT0001536	SHC1	Breast cancerous tissues
hsa-mir-429	MIMAT0001536	SHOX2	Breast cancerous tissues
hsa-mir-429	MIMAT0001536	FSCN1	Breast cancerous tissues
hsa-mir-429	MIMAT0001536	SOX2	Breast cancerous tissues
hsa-mir-429	MIMAT0001536	SP1	Breast cancerous tissues
hsa-mir-429	MIMAT0001536	ELOC	Breast cancerous tissues
hsa-mir-429	MIMAT0001536	TCF7L2	Breast cancerous tissues
hsa-mir-429	MIMAT0001536	ZEB1	Breast cancerous tissues
hsa-mir-429	MIMAT0001536	TIMP2	Breast cancerous tissues
hsa-mir-429	MIMAT0001536	TPD52L1	Breast cancerous tissues
hsa-mir-429	MIMAT0001536	TUBB2A	Breast cancerous tissues
hsa-mir-429	MIMAT0001536	UBE2D1	Breast cancerous tissues
hsa-mir-429	MIMAT0001536	VEGFA	Breast cancerous tissues
hsa-mir-429	MIMAT0001536	MLLT10	Breast cancerous tissues
hsa-mir-429	MIMAT0001536	SHOC2	Breast cancerous tissues
hsa-mir-429	MIMAT0001536	YEATS4	Breast cancerous tissues
hsa-mir-429	MIMAT0001536	BAP1	Breast cancerous tissues
hsa-mir-429	MIMAT0001536	KLF11	Breast cancerous tissues
hsa-mir-429	MIMAT0001536	CDC14B	Breast cancerous tissues
hsa-mir-429	MIMAT0001536	STX16	Breast cancerous tissues
hsa-mir-429	MIMAT0001536	RTL8C	Breast cancerous tissues
hsa-mir-429	MIMAT0001536	QKI	Breast cancerous tissues
hsa-mir-429	MIMAT0001536	ONECUT2	Breast cancerous tissues
hsa-mir-429	MIMAT0001536	BAG4	Breast cancerous tissues
hsa-mir-429	MIMAT0001536	PHF14	Breast cancerous tissues
hsa-mir-429	MIMAT0001536	SECISBP2L	Breast cancerous tissues
hsa-mir-429	MIMAT0001536	RASSF2	Breast cancerous tissues
hsa-mir-429	MIMAT0001536	ZEB2	Breast cancerous tissues
hsa-mir-429	MIMAT0001536	BCL2L11	Breast cancerous tissues
hsa-mir-429	MIMAT0001536	MAMLD1	Breast cancerous tissues
hsa-mir-429	MIMAT0001536	DNAJB6	Breast cancerous tissues
hsa-mir-429	MIMAT0001536	ARPC3	Breast cancerous tissues
hsa-mir-429	MIMAT0001536	ABI2	Breast cancerous tissues
hsa-mir-429	MIMAT0001536	DLC1	Breast cancerous tissues
hsa-mir-429	MIMAT0001536	SEC23A	Breast cancerous tissues
hsa-mir-429	MIMAT0001536	NCOA2	Breast cancerous tissues
hsa-mir-429	MIMAT0001536	CELF1	Breast cancerous tissues
hsa-mir-429	MIMAT0001536	SEC24A	Breast cancerous tissues
hsa-mir-429	MIMAT0001536	WASF3	Breast cancerous tissues
hsa-mir-429	MIMAT0001536	FRS2	Breast cancerous tissues
hsa-mir-429	MIMAT0001536	MALT1	Breast cancerous tissues
hsa-mir-429	MIMAT0001536	RASSF8	Breast cancerous tissues
hsa-mir-429	MIMAT0001536	WDR37	Breast cancerous tissues
hsa-mir-429	MIMAT0001536	GPATCH8	Breast cancerous tissues
hsa-mir-429	MIMAT0001536	CAMSAP2	Breast cancerous tissues
hsa-mir-429	MIMAT0001536	PSD3	Breast cancerous tissues
hsa-mir-429	MIMAT0001536	ZFPM2	Breast cancerous tissues
hsa-mir-429	MIMAT0001536	OSTF1	Breast cancerous tissues
hsa-mir-429	MIMAT0001536	PABPC1	Breast cancerous tissues
hsa-mir-429	MIMAT0001536	SESN1	Breast cancerous tissues
hsa-mir-429	MIMAT0001536	KLHL20	Breast cancerous tissues
hsa-mir-429	MIMAT0001536	OSTM1	Breast cancerous tissues
hsa-mir-429	MIMAT0001536	TBK1	Breast cancerous tissues
hsa-mir-429	MIMAT0001536	CLEC2D	Breast cancerous tissues
hsa-mir-429	MIMAT0001536	ABT1	Breast cancerous tissues
hsa-mir-429	MIMAT0001536	NRBP1	Breast cancerous tissues
hsa-mir-429	MIMAT0001536	NGRN	Breast cancerous tissues
hsa-mir-429	MIMAT0001536	CRLF3	Breast cancerous tissues
hsa-mir-429	MIMAT0001536	WNT16	Breast cancerous tissues
hsa-mir-429	MIMAT0001536	CAB39	Breast cancerous tissues
hsa-mir-429	MIMAT0001536	C21orf91	Breast cancerous tissues
hsa-mir-429	MIMAT0001536	ERRFI1	Breast cancerous tissues
hsa-mir-429	MIMAT0001536	RIN2	Breast cancerous tissues
hsa-mir-429	MIMAT0001536	DDIT4	Breast cancerous tissues
hsa-mir-429	MIMAT0001536	UHRF1BP1	Breast cancerous tissues
hsa-mir-429	MIMAT0001536	INO80D	Breast cancerous tissues
hsa-mir-429	MIMAT0001536	TMEM70	Breast cancerous tissues
hsa-mir-429	MIMAT0001536	CDCA4	Breast cancerous tissues
hsa-mir-429	MIMAT0001536	VAC14	Breast cancerous tissues
hsa-mir-429	MIMAT0001536	N4BP2	Breast cancerous tissues
hsa-mir-429	MIMAT0001536	MBD5	Breast cancerous tissues
hsa-mir-429	MIMAT0001536	ERBIN	Breast cancerous tissues
hsa-mir-429	MIMAT0001536	BBX	Breast cancerous tissues
hsa-mir-429	MIMAT0001536	PPM1H	Breast cancerous tissues
hsa-mir-429	MIMAT0001536	NLGN4X	Breast cancerous tissues
hsa-mir-429	MIMAT0001536	NUFIP2	Breast cancerous tissues
hsa-mir-429	MIMAT0001536	KLHL42	Breast cancerous tissues
hsa-mir-429	MIMAT0001536	TXNDC16	Breast cancerous tissues
hsa-mir-429	MIMAT0001536	RAP2C	Breast cancerous tissues
hsa-mir-429	MIMAT0001536	C6orf47	Breast cancerous tissues
hsa-mir-429	MIMAT0001536	CACNG8	Breast cancerous tissues
hsa-mir-429	MIMAT0001536	ELMO2	Breast cancerous tissues
hsa-mir-429	MIMAT0001536	KIF13A	Breast cancerous tissues
hsa-mir-429	MIMAT0001536	ZMAT3	Breast cancerous tissues
hsa-mir-429	MIMAT0001536	PRRG4	Breast cancerous tissues
hsa-mir-429	MIMAT0001536	TAF1D	Breast cancerous tissues
hsa-mir-429	MIMAT0001536	ZFHX4	Breast cancerous tissues
hsa-mir-429	MIMAT0001536	SHCBP1	Breast cancerous tissues
hsa-mir-429	MIMAT0001536	ERMP1	Breast cancerous tissues
hsa-mir-429	MIMAT0001536	CLPB	Breast cancerous tissues
hsa-mir-429	MIMAT0001536	TRIM56	Breast cancerous tissues
hsa-mir-429	MIMAT0001536	TCF7L1	Breast cancerous tissues
hsa-mir-429	MIMAT0001536	PARD6B	Breast cancerous tissues
hsa-mir-429	MIMAT0001536	UNC119B	Breast cancerous tissues
hsa-mir-429	MIMAT0001536	MTDH	Breast cancerous tissues
hsa-mir-429	MIMAT0001536	TJAP1	Breast cancerous tissues
hsa-mir-429	MIMAT0001536	TP53INP1	Breast cancerous tissues
hsa-mir-429	MIMAT0001536	DCBLD2	Breast cancerous tissues
hsa-mir-429	MIMAT0001536	FAM216B	Breast cancerous tissues
hsa-mir-429	MIMAT0001536	DENND5B	Breast cancerous tissues
hsa-mir-429	MIMAT0001536	PPP1R18	Breast cancerous tissues
hsa-mir-429	MIMAT0001536	TUBB	Breast cancerous tissues
hsa-mir-429	MIMAT0001536	ZNF621	Breast cancerous tissues
hsa-mir-429	MIMAT0001536	TMEM119	Breast cancerous tissues
hsa-mir-429	MIMAT0001536	MALAT1	Breast cancerous tissues
hsa-mir-429	MIMAT0001536	GPX8	Breast cancerous tissues
hsa-mir-429	MIMAT0001536	ANKRD33B	Breast cancerous tissues
hsa-mir-21-5p	MIMAT0000076	ACAT1	Breast cancerous tissues
hsa-mir-21-5p	MIMAT0000076	PARP1	Breast cancerous tissues
hsa-mir-21-5p	MIMAT0000076	JAG1	Breast cancerous tissues
hsa-mir-21-5p	MIMAT0000076	CRYBG1	Breast cancerous tissues
hsa-mir-21-5p	MIMAT0000076	AKT2	Breast cancerous tissues
hsa-mir-21-5p	MIMAT0000076	APAF1	Breast cancerous tissues
hsa-mir-21-5p	MIMAT0000076	APC	Breast cancerous tissues
hsa-mir-21-5p	MIMAT0000076	FAS	Breast cancerous tissues
hsa-mir-21-5p	MIMAT0000076	FASLG	Breast cancerous tissues
hsa-mir-21-5p	MIMAT0000076	RHOB	Breast cancerous tissues
hsa-mir-21-5p	MIMAT0000076	ATP2B4	Breast cancerous tissues
hsa-mir-21-5p	MIMAT0000076	ATRX	Breast cancerous tissues
hsa-mir-21-5p	MIMAT0000076	BCAT1	Breast cancerous tissues
hsa-mir-21-5p	MIMAT0000076	BCL2	Breast cancerous tissues
hsa-mir-21-5p	MIMAT0000076	BCL6	Breast cancerous tissues
hsa-mir-21-5p	MIMAT0000076	BCL7A	Breast cancerous tissues
hsa-mir-21-5p	MIMAT0000076	BMI1	Breast cancerous tissues
hsa-mir-21-5p	MIMAT0000076	BMPR2	Breast cancerous tissues
hsa-mir-21-5p	MIMAT0000076	BNIP2	Breast cancerous tissues
hsa-mir-21-5p	MIMAT0000076	BRCA1	Breast cancerous tissues
hsa-mir-21-5p	MIMAT0000076	KLF9	Breast cancerous tissues
hsa-mir-21-5p	MIMAT0000076	KLF5	Breast cancerous tissues
hsa-mir-21-5p	MIMAT0000076	CALD1	Breast cancerous tissues
hsa-mir-21-5p	MIMAT0000076	CASP8	Breast cancerous tissues
hsa-mir-21-5p	MIMAT0000076	KRIT1	Breast cancerous tissues
hsa-mir-21-5p	MIMAT0000076	CCNG1	Breast cancerous tissues
hsa-mir-21-5p	MIMAT0000076	CD47	Breast cancerous tissues
hsa-mir-21-5p	MIMAT0000076	CDC25A	Breast cancerous tissues
hsa-mir-21-5p	MIMAT0000076	CDK6	Breast cancerous tissues
hsa-mir-21-5p	MIMAT0000076	CEBPB	Breast cancerous tissues
hsa-mir-21-5p	MIMAT0000076	FOXN3	Breast cancerous tissues
hsa-mir-21-5p	MIMAT0000076	CLCN5	Breast cancerous tissues
hsa-mir-21-5p	MIMAT0000076	CLU	Breast cancerous tissues
hsa-mir-21-5p	MIMAT0000076	CCR1	Breast cancerous tissues
hsa-mir-21-5p	MIMAT0000076	CCR7	Breast cancerous tissues
hsa-mir-21-5p	MIMAT0000076	COL4A1	Breast cancerous tissues
hsa-mir-21-5p	MIMAT0000076	COL5A2	Breast cancerous tissues
hsa-mir-21-5p	MIMAT0000076	SLC31A1	Breast cancerous tissues
hsa-mir-21-5p	MIMAT0000076	ATF2	Breast cancerous tissues
hsa-mir-21-5p	MIMAT0000076	HAPLN1	Breast cancerous tissues
hsa-mir-21-5p	MIMAT0000076	CSNK1A1	Breast cancerous tissues
hsa-mir-21-5p	MIMAT0000076	DAXX	Breast cancerous tissues
hsa-mir-21-5p	MIMAT0000076	DDX3X	Breast cancerous tissues
hsa-mir-21-5p	MIMAT0000076	DLG1	Breast cancerous tissues
hsa-mir-21-5p	MIMAT0000076	DMD	Breast cancerous tissues
hsa-mir-21-5p	MIMAT0000076	DYNC1LI2	Breast cancerous tissues
hsa-mir-21-5p	MIMAT0000076	SLC26A2	Breast cancerous tissues
hsa-mir-21-5p	MIMAT0000076	DUSP8	Breast cancerous tissues
hsa-mir-21-5p	MIMAT0000076	E2F1	Breast cancerous tissues
hsa-mir-21-5p	MIMAT0000076	E2F2	Breast cancerous tissues
hsa-mir-21-5p	MIMAT0000076	E2F3	Breast cancerous tissues
hsa-mir-21-5p	MIMAT0000076	MEGF9	Breast cancerous tissues
hsa-mir-21-5p	MIMAT0000076	EGFR	Breast cancerous tissues
hsa-mir-21-5p	MIMAT0000076	EIF1AX	Breast cancerous tissues
hsa-mir-21-5p	MIMAT0000076	EIF2S1	Breast cancerous tissues
hsa-mir-21-5p	MIMAT0000076	EIF4A2	Breast cancerous tissues
hsa-mir-21-5p	MIMAT0000076	EIF4EBP2	Breast cancerous tissues
hsa-mir-21-5p	MIMAT0000076	EIF5	Breast cancerous tissues
hsa-mir-21-5p	MIMAT0000076	ELAVL4	Breast cancerous tissues
hsa-mir-21-5p	MIMAT0000076	EPHA4	Breast cancerous tissues
hsa-mir-21-5p	MIMAT0000076	ERBB2	Breast cancerous tissues
hsa-mir-21-5p	MIMAT0000076	FGF12	Breast cancerous tissues
hsa-mir-21-5p	MIMAT0000076	FKBP5	Breast cancerous tissues
hsa-mir-21-5p	MIMAT0000076	FOXO1	Breast cancerous tissues
hsa-mir-21-5p	MIMAT0000076	FOXO3	Breast cancerous tissues
hsa-mir-21-5p	MIMAT0000076	FMOD	Breast cancerous tissues
hsa-mir-21-5p	MIMAT0000076	FMR1	Breast cancerous tissues
hsa-mir-21-5p	MIMAT0000076	GLG1	Breast cancerous tissues
hsa-mir-21-5p	MIMAT0000076	GNAQ	Breast cancerous tissues
hsa-mir-21-5p	MIMAT0000076	GOLGA4	Breast cancerous tissues
hsa-mir-21-5p	MIMAT0000076	GP5	Breast cancerous tissues
hsa-mir-21-5p	MIMAT0000076	GPD2	Breast cancerous tissues
hsa-mir-21-5p	MIMAT0000076	MKNK2	Breast cancerous tissues
hsa-mir-21-5p	MIMAT0000076	MSH6	Breast cancerous tissues
hsa-mir-21-5p	MIMAT0000076	GTF2A1	Breast cancerous tissues
hsa-mir-21-5p	MIMAT0000076	GTF2I	Breast cancerous tissues
hsa-mir-21-5p	MIMAT0000076	HIF1A	Breast cancerous tissues
hsa-mir-21-5p	MIMAT0000076	HMGB1	Breast cancerous tissues
hsa-mir-21-5p	MIMAT0000076	HMGB3	Breast cancerous tissues
hsa-mir-21-5p	MIMAT0000076	HNRNPH1	Breast cancerous tissues
hsa-mir-21-5p	MIMAT0000076	HNRNPK	Breast cancerous tissues
hsa-mir-21-5p	MIMAT0000076	HOXA9	Breast cancerous tissues
hsa-mir-21-5p	MIMAT0000076	HPGD	Breast cancerous tissues
hsa-mir-21-5p	MIMAT0000076	FOXN2	Breast cancerous tissues
hsa-mir-21-5p	MIMAT0000076	ICAM1	Breast cancerous tissues
hsa-mir-21-5p	MIMAT0000076	IGF1R	Breast cancerous tissues
hsa-mir-21-5p	MIMAT0000076	IL1B	Breast cancerous tissues
hsa-mir-21-5p	MIMAT0000076	IL12A	Breast cancerous tissues
hsa-mir-21-5p	MIMAT0000076	CXCL10	Breast cancerous tissues
hsa-mir-21-5p	MIMAT0000076	IPP	Breast cancerous tissues
hsa-mir-21-5p	MIMAT0000076	IRAK1	Breast cancerous tissues
hsa-mir-21-5p	MIMAT0000076	IREB2	Breast cancerous tissues
hsa-mir-21-5p	MIMAT0000076	ITGB8	Breast cancerous tissues
hsa-mir-21-5p	MIMAT0000076	KLK2	Breast cancerous tissues
hsa-mir-21-5p	MIMAT0000076	TNPO1	Breast cancerous tissues
hsa-mir-21-5p	MIMAT0000076	LAMP2	Breast cancerous tissues
hsa-mir-21-5p	MIMAT0000076	LIFR	Breast cancerous tissues
hsa-mir-21-5p	MIMAT0000076	LRP6	Breast cancerous tissues
hsa-mir-21-5p	MIMAT0000076	CAPRIN1	Breast cancerous tissues
hsa-mir-21-5p	MIMAT0000076	MARCKS	Breast cancerous tissues
hsa-mir-21-5p	MIMAT0000076	SMAD7	Breast cancerous tissues
hsa-mir-21-5p	MIMAT0000076	MBNL1	Breast cancerous tissues
hsa-mir-21-5p	MIMAT0000076	MDM4	Breast cancerous tissues
hsa-mir-21-5p	MIMAT0000076	MEF2A	Breast cancerous tissues
hsa-mir-21-5p	MIMAT0000076	MEF2C	Breast cancerous tissues
hsa-mir-21-5p	MIMAT0000076	MEIS1	Breast cancerous tissues
hsa-mir-21-5p	MIMAT0000076	MAP3K1	Breast cancerous tissues
hsa-mir-21-5p	MIMAT0000076	MMP2	Breast cancerous tissues
hsa-mir-21-5p	MIMAT0000076	MMP9	Breast cancerous tissues
hsa-mir-21-5p	MIMAT0000076	MSH2	Breast cancerous tissues
hsa-mir-21-5p	MIMAT0000076	MTAP	Breast cancerous tissues
hsa-mir-21-5p	MIMAT0000076	COX2	Breast cancerous tissues
hsa-mir-21-5p	MIMAT0000076	MUC1	Breast cancerous tissues
hsa-mir-21-5p	MIMAT0000076	MYC	Breast cancerous tissues
hsa-mir-21-5p	MIMAT0000076	MYD88	Breast cancerous tissues
hsa-mir-21-5p	MIMAT0000076	MYO9A	Breast cancerous tissues
hsa-mir-21-5p	MIMAT0000076	02-Sep	Breast cancerous tissues
hsa-mir-21-5p	MIMAT0000076	NEK1	Breast cancerous tissues
hsa-mir-21-5p	MIMAT0000076	NFIA	Breast cancerous tissues
hsa-mir-21-5p	MIMAT0000076	NFIB	Breast cancerous tissues
hsa-mir-21-5p	MIMAT0000076	NFKB1	Breast cancerous tissues
hsa-mir-21-5p	MIMAT0000076	NKTR	Breast cancerous tissues
hsa-mir-21-5p	MIMAT0000076	NTF3	Breast cancerous tissues
hsa-mir-21-5p	MIMAT0000076	DDR2	Breast cancerous tissues
hsa-mir-21-5p	MIMAT0000076	OLR1	Breast cancerous tissues
hsa-mir-21-5p	MIMAT0000076	TNFRSF11B	Breast cancerous tissues
hsa-mir-21-5p	MIMAT0000076	ORC4	Breast cancerous tissues
hsa-mir-21-5p	MIMAT0000076	OXTR	Breast cancerous tissues
hsa-mir-21-5p	MIMAT0000076	PBX1	Breast cancerous tissues
hsa-mir-21-5p	MIMAT0000076	PCBP1	Breast cancerous tissues
hsa-mir-21-5p	MIMAT0000076	PDHA2	Breast cancerous tissues
hsa-mir-21-5p	MIMAT0000076	PFKFB2	Breast cancerous tissues
hsa-mir-21-5p	MIMAT0000076	ABCB1	Breast cancerous tissues
hsa-mir-21-5p	MIMAT0000076	SERPINB5	Breast cancerous tissues
hsa-mir-21-5p	MIMAT0000076	SERPINI1	Breast cancerous tissues
hsa-mir-21-5p	MIMAT0000076	PIK3C2A	Breast cancerous tissues
hsa-mir-21-5p	MIMAT0000076	PIK3R1	Breast cancerous tissues
hsa-mir-21-5p	MIMAT0000076	PKD2	Breast cancerous tissues
hsa-mir-21-5p	MIMAT0000076	PKNOX1	Breast cancerous tissues
hsa-mir-21-5p	MIMAT0000076	PLAT	Breast cancerous tissues
hsa-mir-21-5p	MIMAT0000076	PLD1	Breast cancerous tissues
hsa-mir-21-5p	MIMAT0000076	PPARA	Breast cancerous tissues
hsa-mir-21-5p	MIMAT0000076	PRKAB2	Breast cancerous tissues
hsa-mir-21-5p	MIMAT0000076	PRKCE	Breast cancerous tissues
hsa-mir-21-5p	MIMAT0000076	MAP2K3	Breast cancerous tissues
hsa-mir-21-5p	MIMAT0000076	PSMD9	Breast cancerous tissues
hsa-mir-21-5p	MIMAT0000076	PTEN	Breast cancerous tissues
hsa-mir-21-5p	MIMAT0000076	PTGFR	Breast cancerous tissues
hsa-mir-21-5p	MIMAT0000076	PTK2	Breast cancerous tissues
hsa-mir-21-5p	MIMAT0000076	PTPN3	Breast cancerous tissues
hsa-mir-21-5p	MIMAT0000076	PTPN14	Breast cancerous tissues
hsa-mir-21-5p	MIMAT0000076	PTX3	Breast cancerous tissues
hsa-mir-21-5p	MIMAT0000076	PURA	Breast cancerous tissues
hsa-mir-21-5p	MIMAT0000076	PURB	Breast cancerous tissues
hsa-mir-21-5p	MIMAT0000076	ABCD3	Breast cancerous tissues
hsa-mir-21-5p	MIMAT0000076	RAB6A	Breast cancerous tissues
hsa-mir-21-5p	MIMAT0000076	RASA1	Breast cancerous tissues
hsa-mir-21-5p	MIMAT0000076	RB1	Breast cancerous tissues
hsa-mir-21-5p	MIMAT0000076	ARID4A	Breast cancerous tissues
hsa-mir-21-5p	MIMAT0000076	REST	Breast cancerous tissues
hsa-mir-21-5p	MIMAT0000076	REV3L	Breast cancerous tissues
hsa-mir-21-5p	MIMAT0000076	RHO	Breast cancerous tissues
hsa-mir-21-5p	MIMAT0000076	RNF6	Breast cancerous tissues
hsa-mir-21-5p	MIMAT0000076	RP2	Breast cancerous tissues
hsa-mir-21-5p	MIMAT0000076	RPS6KA3	Breast cancerous tissues
hsa-mir-21-5p	MIMAT0000076	RPS7	Breast cancerous tissues
hsa-mir-21-5p	MIMAT0000076	SATB1	Breast cancerous tissues
hsa-mir-21-5p	MIMAT0000076	CCL1	Breast cancerous tissues
hsa-mir-21-5p	MIMAT0000076	CCL20	Breast cancerous tissues
hsa-mir-21-5p	MIMAT0000076	TRAPPC2	Breast cancerous tissues
hsa-mir-21-5p	MIMAT0000076	SET	Breast cancerous tissues
hsa-mir-21-5p	MIMAT0000076	SGCB	Breast cancerous tissues
hsa-mir-21-5p	MIMAT0000076	ST6GAL1	Breast cancerous tissues
hsa-mir-21-5p	MIMAT0000076	SKP2	Breast cancerous tissues
hsa-mir-21-5p	MIMAT0000076	SLC5A3	Breast cancerous tissues
hsa-mir-21-5p	MIMAT0000076	SMARCA4	Breast cancerous tissues
hsa-mir-21-5p	MIMAT0000076	SMN1	Breast cancerous tissues
hsa-mir-21-5p	MIMAT0000076	SOD3	Breast cancerous tissues
hsa-mir-21-5p	MIMAT0000076	SOX2	Breast cancerous tissues
hsa-mir-21-5p	MIMAT0000076	SOX5	Breast cancerous tissues
hsa-mir-21-5p	MIMAT0000076	SP1	Breast cancerous tissues
hsa-mir-21-5p	MIMAT0000076	SRPK2	Breast cancerous tissues
hsa-mir-21-5p	MIMAT0000076	SSFA2	Breast cancerous tissues
hsa-mir-21-5p	MIMAT0000076	STAT3	Breast cancerous tissues
hsa-mir-21-5p	MIMAT0000076	ELOVL4	Breast cancerous tissues
hsa-mir-21-5p	MIMAT0000076	TAF1	Breast cancerous tissues
hsa-mir-21-5p	MIMAT0000076	TAF5	Breast cancerous tissues
hsa-mir-21-5p	MIMAT0000076	TAP1	Breast cancerous tissues
hsa-mir-21-5p	MIMAT0000076	TCF21	Breast cancerous tissues
hsa-mir-21-5p	MIMAT0000076	TGFB1	Breast cancerous tissues
hsa-mir-21-5p	MIMAT0000076	TGFB2	Breast cancerous tissues
hsa-mir-21-5p	MIMAT0000076	TGFBI	Breast cancerous tissues
hsa-mir-21-5p	MIMAT0000076	TGFBR2	Breast cancerous tissues
hsa-mir-21-5p	MIMAT0000076	TGFBR3	Breast cancerous tissues
hsa-mir-21-5p	MIMAT0000076	TGIF1	Breast cancerous tissues
hsa-mir-21-5p	MIMAT0000076	TIAM1	Breast cancerous tissues
hsa-mir-21-5p	MIMAT0000076	TIMP3	Breast cancerous tissues
hsa-mir-21-5p	MIMAT0000076	TLR3	Breast cancerous tissues
hsa-mir-21-5p	MIMAT0000076	TLR4	Breast cancerous tissues
hsa-mir-21-5p	MIMAT0000076	TNFAIP3	Breast cancerous tissues
hsa-mir-21-5p	MIMAT0000076	TOP2A	Breast cancerous tissues
hsa-mir-21-5p	MIMAT0000076	TP53BP2	Breast cancerous tissues
hsa-mir-21-5p	MIMAT0000076	TPM1	Breast cancerous tissues
hsa-mir-21-5p	MIMAT0000076	NR2C2	Breast cancerous tissues
hsa-mir-21-5p	MIMAT0000076	TSNAX	Breast cancerous tissues
hsa-mir-21-5p	MIMAT0000076	UBE2N	Breast cancerous tissues
hsa-mir-21-5p	MIMAT0000076	UQCRB	Breast cancerous tissues
hsa-mir-21-5p	MIMAT0000076	UTRN	Breast cancerous tissues
hsa-mir-21-5p	MIMAT0000076	VEGFA	Breast cancerous tissues
hsa-mir-21-5p	MIMAT0000076	VHL	Breast cancerous tissues
hsa-mir-21-5p	MIMAT0000076	CORO2A	Breast cancerous tissues
hsa-mir-21-5p	MIMAT0000076	WFS1	Breast cancerous tissues
hsa-mir-21-5p	MIMAT0000076	NSD2	Breast cancerous tissues
hsa-mir-21-5p	MIMAT0000076	WNT5A	Breast cancerous tissues
hsa-mir-21-5p	MIMAT0000076	ZNF35	Breast cancerous tissues
hsa-mir-21-5p	MIMAT0000076	PCGF2	Breast cancerous tissues
hsa-mir-21-5p	MIMAT0000076	ZMYM2	Breast cancerous tissues
hsa-mir-21-5p	MIMAT0000076	ZNF207	Breast cancerous tissues
hsa-mir-21-5p	MIMAT0000076	ZNF217	Breast cancerous tissues
hsa-mir-21-5p	MIMAT0000076	BTG2	Breast cancerous tissues
hsa-mir-21-5p	MIMAT0000076	ALMS1	Breast cancerous tissues
hsa-mir-21-5p	MIMAT0000076	RNF103	Breast cancerous tissues
hsa-mir-21-5p	MIMAT0000076	SLMAP	Breast cancerous tissues
hsa-mir-21-5p	MIMAT0000076	USP7	Breast cancerous tissues
hsa-mir-21-5p	MIMAT0000076	EPM2A	Breast cancerous tissues
hsa-mir-21-5p	MIMAT0000076	KAT6A	Breast cancerous tissues
hsa-mir-21-5p	MIMAT0000076	CDK2AP1	Breast cancerous tissues
hsa-mir-21-5p	MIMAT0000076	ANP32A	Breast cancerous tissues
hsa-mir-21-5p	MIMAT0000076	GDF5	Breast cancerous tissues
hsa-mir-21-5p	MIMAT0000076	NCOA3	Breast cancerous tissues
hsa-mir-21-5p	MIMAT0000076	SMC1A	Breast cancerous tissues
hsa-mir-21-5p	MIMAT0000076	FZD6	Breast cancerous tissues
hsa-mir-21-5p	MIMAT0000076	RECK	Breast cancerous tissues
hsa-mir-21-5p	MIMAT0000076	PPFIA4	Breast cancerous tissues
hsa-mir-21-5p	MIMAT0000076	CBX4	Breast cancerous tissues
hsa-mir-21-5p	MIMAT0000076	PLPP1	Breast cancerous tissues
hsa-mir-21-5p	MIMAT0000076	TP63	Breast cancerous tissues
hsa-mir-21-5p	MIMAT0000076	SOCS1	Breast cancerous tissues
hsa-mir-21-5p	MIMAT0000076	B3GALNT1	Breast cancerous tissues
hsa-mir-21-5p	MIMAT0000076	TNFRSF10B	Breast cancerous tissues
hsa-mir-21-5p	MIMAT0000076	PER3	Breast cancerous tissues
hsa-mir-21-5p	MIMAT0000076	PER2	Breast cancerous tissues
hsa-mir-21-5p	MIMAT0000076	FUBP1	Breast cancerous tissues
hsa-mir-21-5p	MIMAT0000076	BCL10	Breast cancerous tissues
hsa-mir-21-5p	MIMAT0000076	PLOD3	Breast cancerous tissues
hsa-mir-21-5p	MIMAT0000076	BAZ1B	Breast cancerous tissues
hsa-mir-21-5p	MIMAT0000076	SEMA5A	Breast cancerous tissues
hsa-mir-21-5p	MIMAT0000076	LATS1	Breast cancerous tissues
hsa-mir-21-5p	MIMAT0000076	SCAF11	Breast cancerous tissues
hsa-mir-21-5p	MIMAT0000076	LRRFIP1	Breast cancerous tissues
hsa-mir-21-5p	MIMAT0000076	SRSF11	Breast cancerous tissues
hsa-mir-21-5p	MIMAT0000076	SOCS6	Breast cancerous tissues
hsa-mir-21-5p	MIMAT0000076	VPS26A	Breast cancerous tissues
hsa-mir-21-5p	MIMAT0000076	CLOCK	Breast cancerous tissues
hsa-mir-21-5p	MIMAT0000076	PREPL	Breast cancerous tissues
hsa-mir-21-5p	MIMAT0000076	SOCS5	Breast cancerous tissues
hsa-mir-21-5p	MIMAT0000076	SECISBP2L	Breast cancerous tissues
hsa-mir-21-5p	MIMAT0000076	DOCK4	Breast cancerous tissues
hsa-mir-21-5p	MIMAT0000076	USP34	Breast cancerous tissues
hsa-mir-21-5p	MIMAT0000076	SLK	Breast cancerous tissues
hsa-mir-21-5p	MIMAT0000076	PHACTR2	Breast cancerous tissues
hsa-mir-21-5p	MIMAT0000076	ZFYVE16	Breast cancerous tissues
hsa-mir-21-5p	MIMAT0000076	JADE3	Breast cancerous tissues
hsa-mir-21-5p	MIMAT0000076	CKAP5	Breast cancerous tissues
hsa-mir-21-5p	MIMAT0000076	SCRN1	Breast cancerous tissues
hsa-mir-21-5p	MIMAT0000076	EPM2AIP1	Breast cancerous tissues
hsa-mir-21-5p	MIMAT0000076	DDX46	Breast cancerous tissues
hsa-mir-21-5p	MIMAT0000076	FAM20B	Breast cancerous tissues
hsa-mir-21-5p	MIMAT0000076	LPGAT1	Breast cancerous tissues
hsa-mir-21-5p	MIMAT0000076	HS3ST3B1	Breast cancerous tissues
hsa-mir-21-5p	MIMAT0000076	DMTF1	Breast cancerous tissues
hsa-mir-21-5p	MIMAT0000076	PTBP3	Breast cancerous tissues
hsa-mir-21-5p	MIMAT0000076	GNE	Breast cancerous tissues
hsa-mir-21-5p	MIMAT0000076	DNM1L	Breast cancerous tissues
hsa-mir-21-5p	MIMAT0000076	EDIL3	Breast cancerous tissues
hsa-mir-21-5p	MIMAT0000076	ACTR2	Breast cancerous tissues
hsa-mir-21-5p	MIMAT0000076	PPIF	Breast cancerous tissues
hsa-mir-21-5p	MIMAT0000076	HIPK3	Breast cancerous tissues
hsa-mir-21-5p	MIMAT0000076	RASGRP1	Breast cancerous tissues
hsa-mir-21-5p	MIMAT0000076	AKAP9	Breast cancerous tissues
hsa-mir-21-5p	MIMAT0000076	ADGRG2	Breast cancerous tissues
hsa-mir-21-5p	MIMAT0000076	TOPORS	Breast cancerous tissues
hsa-mir-21-5p	MIMAT0000076	MSLN	Breast cancerous tissues
hsa-mir-21-5p	MIMAT0000076	SPRY2	Breast cancerous tissues
hsa-mir-21-5p	MIMAT0000076	STUB1	Breast cancerous tissues
hsa-mir-21-5p	MIMAT0000076	SMNDC1	Breast cancerous tissues
hsa-mir-21-5p	MIMAT0000076	BTN3A3	Breast cancerous tissues
hsa-mir-21-5p	MIMAT0000076	PIAS3	Breast cancerous tissues
hsa-mir-21-5p	MIMAT0000076	BASP1	Breast cancerous tissues
hsa-mir-21-5p	MIMAT0000076	TESK2	Breast cancerous tissues
hsa-mir-21-5p	MIMAT0000076	PGRMC2	Breast cancerous tissues
hsa-mir-21-5p	MIMAT0000076	TMEM147	Breast cancerous tissues
hsa-mir-21-5p	MIMAT0000076	FAM3C	Breast cancerous tissues
hsa-mir-21-5p	MIMAT0000076	ECI2	Breast cancerous tissues
hsa-mir-21-5p	MIMAT0000076	TRIM38	Breast cancerous tissues
hsa-mir-21-5p	MIMAT0000076	SLC9A6	Breast cancerous tissues
hsa-mir-21-5p	MIMAT0000076	IVNS1ABP	Breast cancerous tissues
hsa-mir-21-5p	MIMAT0000076	EXOC5	Breast cancerous tissues
hsa-mir-21-5p	MIMAT0000076	NFAT5	Breast cancerous tissues
hsa-mir-21-5p	MIMAT0000076	YME1L1	Breast cancerous tissues
hsa-mir-21-5p	MIMAT0000076	STAG2	Breast cancerous tissues
hsa-mir-21-5p	MIMAT0000076	PHTF1	Breast cancerous tissues
hsa-mir-21-5p	MIMAT0000076	MAP3K2	Breast cancerous tissues
hsa-mir-21-5p	MIMAT0000076	ZNF460	Breast cancerous tissues
hsa-mir-21-5p	MIMAT0000076	FRS2	Breast cancerous tissues
hsa-mir-21-5p	MIMAT0000076	FAXDC2	Breast cancerous tissues
hsa-mir-21-5p	MIMAT0000076	MALT1	Breast cancerous tissues
hsa-mir-21-5p	MIMAT0000076	SPIN1	Breast cancerous tissues
hsa-mir-21-5p	MIMAT0000076	FERMT2	Breast cancerous tissues
hsa-mir-21-5p	MIMAT0000076	WWP1	Breast cancerous tissues
hsa-mir-21-5p	MIMAT0000076	CNTRL	Breast cancerous tissues
hsa-mir-21-5p	MIMAT0000076	DUSP10	Breast cancerous tissues
hsa-mir-21-5p	MIMAT0000076	SEC63	Breast cancerous tissues
hsa-mir-21-5p	MIMAT0000076	HPS5	Breast cancerous tissues
hsa-mir-21-5p	MIMAT0000076	FILIP1L	Breast cancerous tissues
hsa-mir-21-5p	MIMAT0000076	MGAT4A	Breast cancerous tissues
hsa-mir-21-5p	MIMAT0000076	COBLL1	Breast cancerous tissues
hsa-mir-21-5p	MIMAT0000076	RAB11FIP2	Breast cancerous tissues
hsa-mir-21-5p	MIMAT0000076	CPEB3	Breast cancerous tissues
hsa-mir-21-5p	MIMAT0000076	RUFY3	Breast cancerous tissues
hsa-mir-21-5p	MIMAT0000076	BTBD3	Breast cancerous tissues
hsa-mir-21-5p	MIMAT0000076	SACM1L	Breast cancerous tissues
hsa-mir-21-5p	MIMAT0000076	KIFAP3	Breast cancerous tissues
hsa-mir-21-5p	MIMAT0000076	SIRT2	Breast cancerous tissues
hsa-mir-21-5p	MIMAT0000076	NT5C2	Breast cancerous tissues
hsa-mir-21-5p	MIMAT0000076	CEP152	Breast cancerous tissues
hsa-mir-21-5p	MIMAT0000076	LIMCH1	Breast cancerous tissues
hsa-mir-21-5p	MIMAT0000076	DAAM1	Breast cancerous tissues
hsa-mir-21-5p	MIMAT0000076	PALLD	Breast cancerous tissues
hsa-mir-21-5p	MIMAT0000076	ZNF292	Breast cancerous tissues
hsa-mir-21-5p	MIMAT0000076	MON2	Breast cancerous tissues
hsa-mir-21-5p	MIMAT0000076	FNBP1	Breast cancerous tissues
hsa-mir-21-5p	MIMAT0000076	SETD1B	Breast cancerous tissues
hsa-mir-21-5p	MIMAT0000076	ERP44	Breast cancerous tissues
hsa-mir-21-5p	MIMAT0000076	MYCBP2	Breast cancerous tissues
hsa-mir-21-5p	MIMAT0000076	CDK19	Breast cancerous tissues
hsa-mir-21-5p	MIMAT0000076	TNRC6B	Breast cancerous tissues
hsa-mir-21-5p	MIMAT0000076	HIC2	Breast cancerous tissues
hsa-mir-21-5p	MIMAT0000076	GPD1L	Breast cancerous tissues
hsa-mir-21-5p	MIMAT0000076	ATP11B	Breast cancerous tissues
hsa-mir-21-5p	MIMAT0000076	SYNE2	Breast cancerous tissues
hsa-mir-21-5p	MIMAT0000076	VPS13A	Breast cancerous tissues
hsa-mir-21-5p	MIMAT0000076	ANKRD28	Breast cancerous tissues
hsa-mir-21-5p	MIMAT0000076	RPRD2	Breast cancerous tissues
hsa-mir-21-5p	MIMAT0000076	DDHD2	Breast cancerous tissues
hsa-mir-21-5p	MIMAT0000076	MGA	Breast cancerous tissues
hsa-mir-21-5p	MIMAT0000076	ATMIN	Breast cancerous tissues
hsa-mir-21-5p	MIMAT0000076	ICOSLG	Breast cancerous tissues
hsa-mir-21-5p	MIMAT0000076	TRIM2	Breast cancerous tissues
hsa-mir-21-5p	MIMAT0000076	SASH1	Breast cancerous tissues
hsa-mir-21-5p	MIMAT0000076	WDR7	Breast cancerous tissues
hsa-mir-21-5p	MIMAT0000076	DNAJC16	Breast cancerous tissues
hsa-mir-21-5p	MIMAT0000076	ARHGEF12	Breast cancerous tissues
hsa-mir-21-5p	MIMAT0000076	NCSTN	Breast cancerous tissues
hsa-mir-21-5p	MIMAT0000076	ADNP	Breast cancerous tissues
hsa-mir-21-5p	MIMAT0000076	DICER1	Breast cancerous tissues
hsa-mir-21-5p	MIMAT0000076	RHOQ	Breast cancerous tissues
hsa-mir-21-5p	MIMAT0000076	ISCU	Breast cancerous tissues
hsa-mir-21-5p	MIMAT0000076	SUZ12	Breast cancerous tissues
hsa-mir-21-5p	MIMAT0000076	MORC3	Breast cancerous tissues
hsa-mir-21-5p	MIMAT0000076	TTC33	Breast cancerous tissues
hsa-mir-21-5p	MIMAT0000076	PIGN	Breast cancerous tissues
hsa-mir-21-5p	MIMAT0000076	DDAH1	Breast cancerous tissues
hsa-mir-21-5p	MIMAT0000076	RABGAP1	Breast cancerous tissues
hsa-mir-21-5p	MIMAT0000076	TMEM2	Breast cancerous tissues
hsa-mir-21-5p	MIMAT0000076	SGK3	Breast cancerous tissues
hsa-mir-21-5p	MIMAT0000076	CADM1	Breast cancerous tissues
hsa-mir-21-5p	MIMAT0000076	TMEM245	Breast cancerous tissues
hsa-mir-21-5p	MIMAT0000076	RASGRP3	Breast cancerous tissues
hsa-mir-21-5p	MIMAT0000076	ATXN10	Breast cancerous tissues
hsa-mir-21-5p	MIMAT0000076	FBXL2	Breast cancerous tissues
hsa-mir-21-5p	MIMAT0000076	HECTD1	Breast cancerous tissues
hsa-mir-21-5p	MIMAT0000076	NIPBL	Breast cancerous tissues
hsa-mir-21-5p	MIMAT0000076	C20orf194	Breast cancerous tissues
hsa-mir-21-5p	MIMAT0000076	MOXD1	Breast cancerous tissues
hsa-mir-21-5p	MIMAT0000076	SPATS2L	Breast cancerous tissues
hsa-mir-21-5p	MIMAT0000076	OSBPL3	Breast cancerous tissues
hsa-mir-21-5p	MIMAT0000076	AUTS2	Breast cancerous tissues
hsa-mir-21-5p	MIMAT0000076	APPL1	Breast cancerous tissues
hsa-mir-21-5p	MIMAT0000076	RAI14	Breast cancerous tissues
hsa-mir-21-5p	MIMAT0000076	EDRF1	Breast cancerous tissues
hsa-mir-21-5p	MIMAT0000076	WSB1	Breast cancerous tissues
hsa-mir-21-5p	MIMAT0000076	GAPVD1	Breast cancerous tissues
hsa-mir-21-5p	MIMAT0000076	ZBTB20	Breast cancerous tissues
hsa-mir-21-5p	MIMAT0000076	FBXO3	Breast cancerous tissues
hsa-mir-21-5p	MIMAT0000076	SLC17A5	Breast cancerous tissues
hsa-mir-21-5p	MIMAT0000076	NBEA	Breast cancerous tissues
hsa-mir-21-5p	MIMAT0000076	AP3M1	Breast cancerous tissues
hsa-mir-21-5p	MIMAT0000076	RNF11	Breast cancerous tissues
hsa-mir-21-5p	MIMAT0000076	AGO2	Breast cancerous tissues
hsa-mir-21-5p	MIMAT0000076	SESN1	Breast cancerous tissues
hsa-mir-21-5p	MIMAT0000076	PDCD4	Breast cancerous tissues
hsa-mir-21-5p	MIMAT0000076	SETD2	Breast cancerous tissues
hsa-mir-21-5p	MIMAT0000076	DSE	Breast cancerous tissues
hsa-mir-21-5p	MIMAT0000076	PURG	Breast cancerous tissues
hsa-mir-21-5p	MIMAT0000076	ITSN2	Breast cancerous tissues
hsa-mir-21-5p	MIMAT0000076	DCAF8	Breast cancerous tissues
hsa-mir-21-5p	MIMAT0000076	MYEF2	Breast cancerous tissues
hsa-mir-21-5p	MIMAT0000076	FOXP3	Breast cancerous tissues
hsa-mir-21-5p	MIMAT0000076	VPS36	Breast cancerous tissues
hsa-mir-21-5p	MIMAT0000076	PHF20L1	Breast cancerous tissues
hsa-mir-21-5p	MIMAT0000076	RDH11	Breast cancerous tissues
hsa-mir-21-5p	MIMAT0000076	NIN	Breast cancerous tissues
hsa-mir-21-5p	MIMAT0000076	PHF20	Breast cancerous tissues
hsa-mir-21-5p	MIMAT0000076	UBR5	Breast cancerous tissues
hsa-mir-21-5p	MIMAT0000076	REV1	Breast cancerous tissues
hsa-mir-21-5p	MIMAT0000076	LARS	Breast cancerous tissues
hsa-mir-21-5p	MIMAT0000076	VPS54	Breast cancerous tissues
hsa-mir-21-5p	MIMAT0000076	ARMCX3	Breast cancerous tissues
hsa-mir-21-5p	MIMAT0000076	TRIM33	Breast cancerous tissues
hsa-mir-21-5p	MIMAT0000076	RAPGEF6	Breast cancerous tissues
hsa-mir-21-5p	MIMAT0000076	RSF1	Breast cancerous tissues
hsa-mir-21-5p	MIMAT0000076	FGFRL1	Breast cancerous tissues
hsa-mir-21-5p	MIMAT0000076	ATAD2B	Breast cancerous tissues
hsa-mir-21-5p	MIMAT0000076	MTMR12	Breast cancerous tissues
hsa-mir-21-5p	MIMAT0000076	SGTB	Breast cancerous tissues
hsa-mir-21-5p	MIMAT0000076	EGLN1	Breast cancerous tissues
hsa-mir-21-5p	MIMAT0000076	ZRANB1	Breast cancerous tissues
hsa-mir-21-5p	MIMAT0000076	RNF111	Breast cancerous tissues
hsa-mir-21-5p	MIMAT0000076	KLHL24	Breast cancerous tissues
hsa-mir-21-5p	MIMAT0000076	AFTPH	Breast cancerous tissues
hsa-mir-21-5p	MIMAT0000076	TRPM7	Breast cancerous tissues
hsa-mir-21-5p	MIMAT0000076	SNRK	Breast cancerous tissues
hsa-mir-21-5p	MIMAT0000076	NSUN2	Breast cancerous tissues
hsa-mir-21-5p	MIMAT0000076	NSD3	Breast cancerous tissues
hsa-mir-21-5p	MIMAT0000076	PIGX	Breast cancerous tissues
hsa-mir-21-5p	MIMAT0000076	PRPF39	Breast cancerous tissues
hsa-mir-21-5p	MIMAT0000076	PHIP	Breast cancerous tissues
hsa-mir-21-5p	MIMAT0000076	USP47	Breast cancerous tissues
hsa-mir-21-5p	MIMAT0000076	MED9	Breast cancerous tissues
hsa-mir-21-5p	MIMAT0000076	RALGPS2	Breast cancerous tissues
hsa-mir-21-5p	MIMAT0000076	AGGF1	Breast cancerous tissues
hsa-mir-21-5p	MIMAT0000076	FIGN	Breast cancerous tissues
hsa-mir-21-5p	MIMAT0000076	CENPQ	Breast cancerous tissues
hsa-mir-21-5p	MIMAT0000076	MRPS10	Breast cancerous tissues
hsa-mir-21-5p	MIMAT0000076	PBRM1	Breast cancerous tissues
hsa-mir-21-5p	MIMAT0000076	KIAA1551	Breast cancerous tissues
hsa-mir-21-5p	MIMAT0000076	ZNF532	Breast cancerous tissues
hsa-mir-21-5p	MIMAT0000076	FANCI	Breast cancerous tissues
hsa-mir-21-5p	MIMAT0000076	SPTLC3	Breast cancerous tissues
hsa-mir-21-5p	MIMAT0000076	LIN7C	Breast cancerous tissues
hsa-mir-21-5p	MIMAT0000076	STRBP	Breast cancerous tissues
hsa-mir-21-5p	MIMAT0000076	YOD1	Breast cancerous tissues
hsa-mir-21-5p	MIMAT0000076	AP1AR	Breast cancerous tissues
hsa-mir-21-5p	MIMAT0000076	ETNK1	Breast cancerous tissues
hsa-mir-21-5p	MIMAT0000076	FAM46A	Breast cancerous tissues
hsa-mir-21-5p	MIMAT0000076	DOCK10	Breast cancerous tissues
hsa-mir-21-5p	MIMAT0000076	KANSL3	Breast cancerous tissues
hsa-mir-21-5p	MIMAT0000076	POLR3B	Breast cancerous tissues
hsa-mir-21-5p	MIMAT0000076	BTBD7	Breast cancerous tissues
hsa-mir-21-5p	MIMAT0000076	ATF7IP	Breast cancerous tissues
hsa-mir-21-5p	MIMAT0000076	ENAH	Breast cancerous tissues
hsa-mir-21-5p	MIMAT0000076	DCP1A	Breast cancerous tissues
hsa-mir-21-5p	MIMAT0000076	PAG1	Breast cancerous tissues
hsa-mir-21-5p	MIMAT0000076	TMX4	Breast cancerous tissues
hsa-mir-21-5p	MIMAT0000076	SAR1A	Breast cancerous tissues
hsa-mir-21-5p	MIMAT0000076	JPH1	Breast cancerous tissues
hsa-mir-21-5p	MIMAT0000076	UGGT1	Breast cancerous tissues
hsa-mir-21-5p	MIMAT0000076	TM9SF3	Breast cancerous tissues
hsa-mir-21-5p	MIMAT0000076	BDH2	Breast cancerous tissues
hsa-mir-21-5p	MIMAT0000076	KNL1	Breast cancerous tissues
hsa-mir-21-5p	MIMAT0000076	PITHD1	Breast cancerous tissues
hsa-mir-21-5p	MIMAT0000076	RTN4	Breast cancerous tissues
hsa-mir-21-5p	MIMAT0000076	PELI1	Breast cancerous tissues
hsa-mir-21-5p	MIMAT0000076	THOC2	Breast cancerous tissues
hsa-mir-21-5p	MIMAT0000076	RAB22A	Breast cancerous tissues
hsa-mir-21-5p	MIMAT0000076	ESYT2	Breast cancerous tissues
hsa-mir-21-5p	MIMAT0000076	NUFIP2	Breast cancerous tissues
hsa-mir-21-5p	MIMAT0000076	MIB1	Breast cancerous tissues
hsa-mir-21-5p	MIMAT0000076	KLHL42	Breast cancerous tissues
hsa-mir-21-5p	MIMAT0000076	ARHGAP21	Breast cancerous tissues
hsa-mir-21-5p	MIMAT0000076	SLAIN2	Breast cancerous tissues
hsa-mir-21-5p	MIMAT0000076	TSHZ3	Breast cancerous tissues
hsa-mir-21-5p	MIMAT0000076	GPAM	Breast cancerous tissues
hsa-mir-21-5p	MIMAT0000076	DDX55	Breast cancerous tissues
hsa-mir-21-5p	MIMAT0000076	PLEKHA1	Breast cancerous tissues
hsa-mir-21-5p	MIMAT0000076	PLEKHA2	Breast cancerous tissues
hsa-mir-21-5p	MIMAT0000076	GNB4	Breast cancerous tissues
hsa-mir-21-5p	MIMAT0000076	LDAH	Breast cancerous tissues
hsa-mir-21-5p	MIMAT0000076	GAS5	Breast cancerous tissues
hsa-mir-21-5p	MIMAT0000076	ZNF667	Breast cancerous tissues
hsa-mir-21-5p	MIMAT0000076	FAM217B	Breast cancerous tissues
hsa-mir-21-5p	MIMAT0000076	MOAP1	Breast cancerous tissues
hsa-mir-21-5p	MIMAT0000076	RRAGC	Breast cancerous tissues
hsa-mir-21-5p	MIMAT0000076	NCAPG	Breast cancerous tissues
hsa-mir-21-5p	MIMAT0000076	HERPUD2	Breast cancerous tissues
hsa-mir-21-5p	MIMAT0000076	LMBR1	Breast cancerous tissues
hsa-mir-21-5p	MIMAT0000076	MPP5	Breast cancerous tissues
hsa-mir-21-5p	MIMAT0000076	TNS3	Breast cancerous tissues
hsa-mir-21-5p	MIMAT0000076	CCDC14	Breast cancerous tissues
hsa-mir-21-5p	MIMAT0000076	RMND5A	Breast cancerous tissues
hsa-mir-21-5p	MIMAT0000076	FBXL17	Breast cancerous tissues
hsa-mir-21-5p	MIMAT0000076	RAPH1	Breast cancerous tissues
hsa-mir-21-5p	MIMAT0000076	SOWAHC	Breast cancerous tissues
hsa-mir-21-5p	MIMAT0000076	WNK1	Breast cancerous tissues
hsa-mir-21-5p	MIMAT0000076	WNK3	Breast cancerous tissues
hsa-mir-21-5p	MIMAT0000076	MTMR9	Breast cancerous tissues
hsa-mir-21-5p	MIMAT0000076	GID4	Breast cancerous tissues
hsa-mir-21-5p	MIMAT0000076	DERL1	Breast cancerous tissues
hsa-mir-21-5p	MIMAT0000076	DCAF10	Breast cancerous tissues
hsa-mir-21-5p	MIMAT0000076	CEP97	Breast cancerous tissues
hsa-mir-21-5p	MIMAT0000076	ZYG11B	Breast cancerous tissues
hsa-mir-21-5p	MIMAT0000076	TBL1XR1	Breast cancerous tissues
hsa-mir-21-5p	MIMAT0000076	CLIP4	Breast cancerous tissues
hsa-mir-21-5p	MIMAT0000076	VASH2	Breast cancerous tissues
hsa-mir-21-5p	MIMAT0000076	CYBRD1	Breast cancerous tissues
hsa-mir-21-5p	MIMAT0000076	JADE1	Breast cancerous tissues
hsa-mir-21-5p	MIMAT0000076	ELOVL7	Breast cancerous tissues
hsa-mir-21-5p	MIMAT0000076	DOCK5	Breast cancerous tissues
hsa-mir-21-5p	MIMAT0000076	WWC2	Breast cancerous tissues
hsa-mir-21-5p	MIMAT0000076	ASRGL1	Breast cancerous tissues
hsa-mir-21-5p	MIMAT0000076	FBXO11	Breast cancerous tissues
hsa-mir-21-5p	MIMAT0000076	SPG11	Breast cancerous tissues
hsa-mir-21-5p	MIMAT0000076	PROSER1	Breast cancerous tissues
hsa-mir-21-5p	MIMAT0000076	NAA50	Breast cancerous tissues
hsa-mir-21-5p	MIMAT0000076	NUBPL	Breast cancerous tissues
hsa-mir-21-5p	MIMAT0000076	PDGFD	Breast cancerous tissues
hsa-mir-21-5p	MIMAT0000076	KLHL15	Breast cancerous tissues
hsa-mir-21-5p	MIMAT0000076	TET1	Breast cancerous tissues
hsa-mir-21-5p	MIMAT0000076	DCAF11	Breast cancerous tissues
hsa-mir-21-5p	MIMAT0000076	LNPK	Breast cancerous tissues
hsa-mir-21-5p	MIMAT0000076	Smad7	Breast cancerous tissues
hsa-mir-21-5p	MIMAT0000076	APOLD1	Breast cancerous tissues
hsa-mir-21-5p	MIMAT0000076	NETO2	Breast cancerous tissues
hsa-mir-21-5p	MIMAT0000076	SPRY4	Breast cancerous tissues
hsa-mir-21-5p	MIMAT0000076	PARP9	Breast cancerous tissues
hsa-mir-21-5p	MIMAT0000076	B3GNT5	Breast cancerous tissues
hsa-mir-21-5p	MIMAT0000076	KBTBD7	Breast cancerous tissues
hsa-mir-21-5p	MIMAT0000076	RAB6C	Breast cancerous tissues
hsa-mir-21-5p	MIMAT0000076	TRAF7	Breast cancerous tissues
hsa-mir-21-5p	MIMAT0000076	PYM1	Breast cancerous tissues
hsa-mir-21-5p	MIMAT0000076	PLEKHA8	Breast cancerous tissues
hsa-mir-21-5p	MIMAT0000076	FAM136A	Breast cancerous tissues
hsa-mir-21-5p	MIMAT0000076	ZNF587	Breast cancerous tissues
hsa-mir-21-5p	MIMAT0000076	SERAC1	Breast cancerous tissues
hsa-mir-21-5p	MIMAT0000076	ZCCHC3	Breast cancerous tissues
hsa-mir-21-5p	MIMAT0000076	DOCK7	Breast cancerous tissues
hsa-mir-21-5p	MIMAT0000076	NAV3	Breast cancerous tissues
hsa-mir-21-5p	MIMAT0000076	KBTBD6	Breast cancerous tissues
hsa-mir-21-5p	MIMAT0000076	RSPRY1	Breast cancerous tissues
hsa-mir-21-5p	MIMAT0000076	LYRM7	Breast cancerous tissues
hsa-mir-21-5p	MIMAT0000076	CCDC34	Breast cancerous tissues
hsa-mir-21-5p	MIMAT0000076	SESTD1	Breast cancerous tissues
hsa-mir-21-5p	MIMAT0000076	RNF185	Breast cancerous tissues
hsa-mir-21-5p	MIMAT0000076	ACBD5	Breast cancerous tissues
hsa-mir-21-5p	MIMAT0000076	BOC	Breast cancerous tissues
hsa-mir-21-5p	MIMAT0000076	FDXACB1	Breast cancerous tissues
hsa-mir-21-5p	MIMAT0000076	ZBTB47	Breast cancerous tissues
hsa-mir-21-5p	MIMAT0000076	SFXN1	Breast cancerous tissues
hsa-mir-21-5p	MIMAT0000076	MRAP2	Breast cancerous tissues
hsa-mir-21-5p	MIMAT0000076	GLCCI1	Breast cancerous tissues
hsa-mir-21-5p	MIMAT0000076	TUBGCP5	Breast cancerous tissues
hsa-mir-21-5p	MIMAT0000076	OSBPL1A	Breast cancerous tissues
hsa-mir-21-5p	MIMAT0000076	COX20	Breast cancerous tissues
hsa-mir-21-5p	MIMAT0000076	SLC16A10	Breast cancerous tissues
hsa-mir-21-5p	MIMAT0000076	RFFL	Breast cancerous tissues
hsa-mir-21-5p	MIMAT0000076	SPPL3	Breast cancerous tissues
hsa-mir-21-5p	MIMAT0000076	SOCS4	Breast cancerous tissues
hsa-mir-21-5p	MIMAT0000076	NAA30	Breast cancerous tissues
hsa-mir-21-5p	MIMAT0000076	TMEM170A	Breast cancerous tissues
hsa-mir-21-5p	MIMAT0000076	TPRG1L	Breast cancerous tissues
hsa-mir-21-5p	MIMAT0000076	TCEANC2	Breast cancerous tissues
hsa-mir-21-5p	MIMAT0000076	OSR1	Breast cancerous tissues
hsa-mir-21-5p	MIMAT0000076	UBR3	Breast cancerous tissues
hsa-mir-21-5p	MIMAT0000076	AHSA2	Breast cancerous tissues
hsa-mir-21-5p	MIMAT0000076	PRRC1	Breast cancerous tissues
hsa-mir-21-5p	MIMAT0000076	JMY	Breast cancerous tissues
hsa-mir-21-5p	MIMAT0000076	GRPEL2	Breast cancerous tissues
hsa-mir-21-5p	MIMAT0000076	STXBP5	Breast cancerous tissues
hsa-mir-21-5p	MIMAT0000076	PM20D2	Breast cancerous tissues
hsa-mir-21-5p	MIMAT0000076	MTPN	Breast cancerous tissues
hsa-mir-21-5p	MIMAT0000076	PTPDC1	Breast cancerous tissues
hsa-mir-21-5p	MIMAT0000076	SREK1	Breast cancerous tissues
hsa-mir-21-5p	MIMAT0000076	TMEM56	Breast cancerous tissues
hsa-mir-21-5p	MIMAT0000076	EXOC8	Breast cancerous tissues
hsa-mir-21-5p	MIMAT0000076	DTX3L	Breast cancerous tissues
hsa-mir-21-5p	MIMAT0000076	PPM1L	Breast cancerous tissues
hsa-mir-21-5p	MIMAT0000076	SNRNP48	Breast cancerous tissues
hsa-mir-21-5p	MIMAT0000076	ANKRD46	Breast cancerous tissues
hsa-mir-21-5p	MIMAT0000076	RASEF	Breast cancerous tissues
hsa-mir-21-5p	MIMAT0000076	TOR1AIP2	Breast cancerous tissues
hsa-mir-21-5p	MIMAT0000076	LONRF2	Breast cancerous tissues
hsa-mir-21-5p	MIMAT0000076	PRICKLE2	Breast cancerous tissues
hsa-mir-21-5p	MIMAT0000076	AGO4	Breast cancerous tissues
hsa-mir-21-5p	MIMAT0000076	ZNF367	Breast cancerous tissues
hsa-mir-21-5p	MIMAT0000076	OTUD1	Breast cancerous tissues
hsa-mir-21-5p	MIMAT0000076	FBXL13	Breast cancerous tissues
hsa-mir-21-5p	MIMAT0000076	TXLNGY	Breast cancerous tissues
hsa-mir-21-5p	MIMAT0000076	PRR14L	Breast cancerous tissues
hsa-mir-21-5p	MIMAT0000076	ZBTB38	Breast cancerous tissues
hsa-mir-21-5p	MIMAT0000076	CERS6	Breast cancerous tissues
hsa-mir-21-5p	MIMAT0000076	LCORL	Breast cancerous tissues
hsa-mir-21-5p	MIMAT0000076	CASC2	Breast cancerous tissues
hsa-mir-21-5p	MIMAT0000076	LRRC57	Breast cancerous tissues
hsa-mir-21-5p	MIMAT0000076	PAN3	Breast cancerous tissues
hsa-mir-21-5p	MIMAT0000076	GK5	Breast cancerous tissues
hsa-mir-21-5p	MIMAT0000076	ZADH2	Breast cancerous tissues
hsa-mir-21-5p	MIMAT0000076	ZNF326	Breast cancerous tissues
hsa-mir-21-5p	MIMAT0000076	FAM126B	Breast cancerous tissues
hsa-mir-21-5p	MIMAT0000076	CYP4V2	Breast cancerous tissues
hsa-mir-21-5p	MIMAT0000076	TRIM59	Breast cancerous tissues
hsa-mir-21-5p	MIMAT0000076	TICAM2	Breast cancerous tissues
hsa-mir-21-5p	MIMAT0000076	PTAR1	Breast cancerous tissues
hsa-mir-21-5p	MIMAT0000076	C15orf52	Breast cancerous tissues
hsa-mir-21-5p	MIMAT0000076	SAMD5	Breast cancerous tissues
hsa-mir-21-5p	MIMAT0000076	PATE2	Breast cancerous tissues
hsa-mir-21-5p	MIMAT0000076	SNX30	Breast cancerous tissues
hsa-mir-21-5p	MIMAT0000076	C1orf147	Breast cancerous tissues
hsa-mir-21-5p	MIMAT0000076	CCT6P1	Breast cancerous tissues
hsa-mir-21-5p	MIMAT0000076	ZBTB8A	Breast cancerous tissues
hsa-mir-21-5p	MIMAT0000076	GXYLT2	Breast cancerous tissues
hsa-mir-21-5p	MIMAT0000076	C8orf17	Breast cancerous tissues
hsa-mir-200b-3p	MIMAT0000318	XIAP	Breast cancerous tissues
hsa-mir-200b-3p	MIMAT0000318	RHOA	Breast cancerous tissues
hsa-mir-200b-3p	MIMAT0000318	RND3	Breast cancerous tissues
hsa-mir-200b-3p	MIMAT0000318	ARHGDIA	Breast cancerous tissues
hsa-mir-200b-3p	MIMAT0000318	RERE	Breast cancerous tissues
hsa-mir-200b-3p	MIMAT0000318	ATP5G3	Breast cancerous tissues
hsa-mir-200b-3p	MIMAT0000318	ATP6V1E1	Breast cancerous tissues
hsa-mir-200b-3p	MIMAT0000318	AVPR1A	Breast cancerous tissues
hsa-mir-200b-3p	MIMAT0000318	BCL2	Breast cancerous tissues
hsa-mir-200b-3p	MIMAT0000318	BMI1	Breast cancerous tissues
hsa-mir-200b-3p	MIMAT0000318	BTC	Breast cancerous tissues
hsa-mir-200b-3p	MIMAT0000318	CASP2	Breast cancerous tissues
hsa-mir-200b-3p	MIMAT0000318	SERPINH1	Breast cancerous tissues
hsa-mir-200b-3p	MIMAT0000318	CCNT2	Breast cancerous tissues
hsa-mir-200b-3p	MIMAT0000318	07-Sep	Breast cancerous tissues
hsa-mir-200b-3p	MIMAT0000318	CDKN1B	Breast cancerous tissues
hsa-mir-200b-3p	MIMAT0000318	CREB1	Breast cancerous tissues
hsa-mir-200b-3p	MIMAT0000318	CRKL	Breast cancerous tissues
hsa-mir-200b-3p	MIMAT0000318	CYP1A1	Breast cancerous tissues
hsa-mir-200b-3p	MIMAT0000318	DNMT1	Breast cancerous tissues
hsa-mir-200b-3p	MIMAT0000318	DNMT3A	Breast cancerous tissues
hsa-mir-200b-3p	MIMAT0000318	DNMT3B	Breast cancerous tissues
hsa-mir-200b-3p	MIMAT0000318	E2F3	Breast cancerous tissues
hsa-mir-200b-3p	MIMAT0000318	EP300	Breast cancerous tissues
hsa-mir-200b-3p	MIMAT0000318	ETS1	Breast cancerous tissues
hsa-mir-200b-3p	MIMAT0000318	ETV5	Breast cancerous tissues
hsa-mir-200b-3p	MIMAT0000318	EZH2	Breast cancerous tissues
hsa-mir-200b-3p	MIMAT0000318	ACSL4	Breast cancerous tissues
hsa-mir-200b-3p	MIMAT0000318	FKBP5	Breast cancerous tissues
hsa-mir-200b-3p	MIMAT0000318	FOXG1	Breast cancerous tissues
hsa-mir-200b-3p	MIMAT0000318	FLT1	Breast cancerous tissues
hsa-mir-200b-3p	MIMAT0000318	FN1	Breast cancerous tissues
hsa-mir-200b-3p	MIMAT0000318	GATA4	Breast cancerous tissues
hsa-mir-200b-3p	MIMAT0000318	GATA6	Breast cancerous tissues
hsa-mir-200b-3p	MIMAT0000318	GOT1	Breast cancerous tissues
hsa-mir-200b-3p	MIMAT0000318	MKNK2	Breast cancerous tissues
hsa-mir-200b-3p	MIMAT0000318	HFE	Breast cancerous tissues
hsa-mir-200b-3p	MIMAT0000318	HOXB5	Breast cancerous tissues
hsa-mir-200b-3p	MIMAT0000318	IGF2	Breast cancerous tissues
hsa-mir-200b-3p	MIMAT0000318	IKBKB	Breast cancerous tissues
hsa-mir-200b-3p	MIMAT0000318	IRS1	Breast cancerous tissues
hsa-mir-200b-3p	MIMAT0000318	JUN	Breast cancerous tissues
hsa-mir-200b-3p	MIMAT0000318	KDR	Breast cancerous tissues
hsa-mir-200b-3p	MIMAT0000318	KRAS	Breast cancerous tissues
hsa-mir-200b-3p	MIMAT0000318	LDHA	Breast cancerous tissues
hsa-mir-200b-3p	MIMAT0000318	LMNB1	Breast cancerous tissues
hsa-mir-200b-3p	MIMAT0000318	LOX	Breast cancerous tissues
hsa-mir-200b-3p	MIMAT0000318	M6PR	Breast cancerous tissues
hsa-mir-200b-3p	MIMAT0000318	SMAD2	Breast cancerous tissues
hsa-mir-200b-3p	MIMAT0000318	DNAJB9	Breast cancerous tissues
hsa-mir-200b-3p	MIMAT0000318	MSN	Breast cancerous tissues
hsa-mir-200b-3p	MIMAT0000318	MYB	Breast cancerous tissues
hsa-mir-200b-3p	MIMAT0000318	NOTCH1	Breast cancerous tissues
hsa-mir-200b-3p	MIMAT0000318	PAK2	Breast cancerous tissues
hsa-mir-200b-3p	MIMAT0000318	PDPK1	Breast cancerous tissues
hsa-mir-200b-3p	MIMAT0000318	PIN1	Breast cancerous tissues
hsa-mir-200b-3p	MIMAT0000318	PKD1	Breast cancerous tissues
hsa-mir-200b-3p	MIMAT0000318	PLCG1	Breast cancerous tissues
hsa-mir-200b-3p	MIMAT0000318	PMAIP1	Breast cancerous tissues
hsa-mir-200b-3p	MIMAT0000318	MAPK7	Breast cancerous tissues
hsa-mir-200b-3p	MIMAT0000318	PTPN4	Breast cancerous tissues
hsa-mir-200b-3p	MIMAT0000318	PTPN12	Breast cancerous tissues
hsa-mir-200b-3p	MIMAT0000318	PTPRD	Breast cancerous tissues
hsa-mir-200b-3p	MIMAT0000318	RAB3B	Breast cancerous tissues
hsa-mir-200b-3p	MIMAT0000318	RNF2	Breast cancerous tissues
hsa-mir-200b-3p	MIMAT0000318	SHC1	Breast cancerous tissues
hsa-mir-200b-3p	MIMAT0000318	SHOX2	Breast cancerous tissues
hsa-mir-200b-3p	MIMAT0000318	FSCN1	Breast cancerous tissues
hsa-mir-200b-3p	MIMAT0000318	SP1	Breast cancerous tissues
hsa-mir-200b-3p	MIMAT0000318	SUPV3L1	Breast cancerous tissues
hsa-mir-200b-3p	MIMAT0000318	ELOC	Breast cancerous tissues
hsa-mir-200b-3p	MIMAT0000318	TCF7L2	Breast cancerous tissues
hsa-mir-200b-3p	MIMAT0000318	ZEB1	Breast cancerous tissues
hsa-mir-200b-3p	MIMAT0000318	TPD52L1	Breast cancerous tissues
hsa-mir-200b-3p	MIMAT0000318	TUBB2A	Breast cancerous tissues
hsa-mir-200b-3p	MIMAT0000318	UBE2D1	Breast cancerous tissues
hsa-mir-200b-3p	MIMAT0000318	VEGFA	Breast cancerous tissues
hsa-mir-200b-3p	MIMAT0000318	WNT1	Breast cancerous tissues
hsa-mir-200b-3p	MIMAT0000318	MLLT10	Breast cancerous tissues
hsa-mir-200b-3p	MIMAT0000318	SHOC2	Breast cancerous tissues
hsa-mir-200b-3p	MIMAT0000318	ADAM12	Breast cancerous tissues
hsa-mir-200b-3p	MIMAT0000318	YEATS4	Breast cancerous tissues
hsa-mir-200b-3p	MIMAT0000318	BAP1	Breast cancerous tissues
hsa-mir-200b-3p	MIMAT0000318	KLF11	Breast cancerous tissues
hsa-mir-200b-3p	MIMAT0000318	CDC14B	Breast cancerous tissues
hsa-mir-200b-3p	MIMAT0000318	STX16	Breast cancerous tissues
hsa-mir-200b-3p	MIMAT0000318	RTL8C	Breast cancerous tissues
hsa-mir-200b-3p	MIMAT0000318	CCNE2	Breast cancerous tissues
hsa-mir-200b-3p	MIMAT0000318	ATG12	Breast cancerous tissues
hsa-mir-200b-3p	MIMAT0000318	QKI	Breast cancerous tissues
hsa-mir-200b-3p	MIMAT0000318	ROCK2	Breast cancerous tissues
hsa-mir-200b-3p	MIMAT0000318	BAG4	Breast cancerous tissues
hsa-mir-200b-3p	MIMAT0000318	PHF14	Breast cancerous tissues
hsa-mir-200b-3p	MIMAT0000318	SECISBP2L	Breast cancerous tissues
hsa-mir-200b-3p	MIMAT0000318	RASSF2	Breast cancerous tissues
hsa-mir-200b-3p	MIMAT0000318	MATR3	Breast cancerous tissues
hsa-mir-200b-3p	MIMAT0000318	ZEB2	Breast cancerous tissues
hsa-mir-200b-3p	MIMAT0000318	BCL2L11	Breast cancerous tissues
hsa-mir-200b-3p	MIMAT0000318	MAMLD1	Breast cancerous tissues
hsa-mir-200b-3p	MIMAT0000318	DNAJB6	Breast cancerous tissues
hsa-mir-200b-3p	MIMAT0000318	ARPC3	Breast cancerous tissues
hsa-mir-200b-3p	MIMAT0000318	ABI2	Breast cancerous tissues
hsa-mir-200b-3p	MIMAT0000318	DLC1	Breast cancerous tissues
hsa-mir-200b-3p	MIMAT0000318	SEC23A	Breast cancerous tissues
hsa-mir-200b-3p	MIMAT0000318	NCOA2	Breast cancerous tissues
hsa-mir-200b-3p	MIMAT0000318	CELF1	Breast cancerous tissues
hsa-mir-200b-3p	MIMAT0000318	SEC24A	Breast cancerous tissues
hsa-mir-200b-3p	MIMAT0000318	WASF3	Breast cancerous tissues
hsa-mir-200b-3p	MIMAT0000318	FRS2	Breast cancerous tissues
hsa-mir-200b-3p	MIMAT0000318	MALT1	Breast cancerous tissues
hsa-mir-200b-3p	MIMAT0000318	FERMT2	Breast cancerous tissues
hsa-mir-200b-3p	MIMAT0000318	RASSF8	Breast cancerous tissues
hsa-mir-200b-3p	MIMAT0000318	WDR37	Breast cancerous tissues
hsa-mir-200b-3p	MIMAT0000318	RAB18	Breast cancerous tissues
hsa-mir-200b-3p	MIMAT0000318	RAB21	Breast cancerous tissues
hsa-mir-200b-3p	MIMAT0000318	GPATCH8	Breast cancerous tissues
hsa-mir-200b-3p	MIMAT0000318	PHLPP1	Breast cancerous tissues
hsa-mir-200b-3p	MIMAT0000318	CAMSAP2	Breast cancerous tissues
hsa-mir-200b-3p	MIMAT0000318	PSD3	Breast cancerous tissues
hsa-mir-200b-3p	MIMAT0000318	ZFPM2	Breast cancerous tissues
hsa-mir-200b-3p	MIMAT0000318	SUZ12	Breast cancerous tissues
hsa-mir-200b-3p	MIMAT0000318	PABPC1	Breast cancerous tissues
hsa-mir-200b-3p	MIMAT0000318	SESN1	Breast cancerous tissues
hsa-mir-200b-3p	MIMAT0000318	KLHL20	Breast cancerous tissues
hsa-mir-200b-3p	MIMAT0000318	OSTM1	Breast cancerous tissues
hsa-mir-200b-3p	MIMAT0000318	TBK1	Breast cancerous tissues
hsa-mir-200b-3p	MIMAT0000318	CLEC2D	Breast cancerous tissues
hsa-mir-200b-3p	MIMAT0000318	CD274	Breast cancerous tissues
hsa-mir-200b-3p	MIMAT0000318	ABT1	Breast cancerous tissues
hsa-mir-200b-3p	MIMAT0000318	NRBP1	Breast cancerous tissues
hsa-mir-200b-3p	MIMAT0000318	NGRN	Breast cancerous tissues
hsa-mir-200b-3p	MIMAT0000318	CRLF3	Breast cancerous tissues
hsa-mir-200b-3p	MIMAT0000318	WNT16	Breast cancerous tissues
hsa-mir-200b-3p	MIMAT0000318	RAB23	Breast cancerous tissues
hsa-mir-200b-3p	MIMAT0000318	CAB39	Breast cancerous tissues
hsa-mir-200b-3p	MIMAT0000318	C21orf91	Breast cancerous tissues
hsa-mir-200b-3p	MIMAT0000318	ERRFI1	Breast cancerous tissues
hsa-mir-200b-3p	MIMAT0000318	RIN2	Breast cancerous tissues
hsa-mir-200b-3p	MIMAT0000318	DDIT4	Breast cancerous tissues
hsa-mir-200b-3p	MIMAT0000318	UHRF1BP1	Breast cancerous tissues
hsa-mir-200b-3p	MIMAT0000318	INO80D	Breast cancerous tissues
hsa-mir-200b-3p	MIMAT0000318	TMEM70	Breast cancerous tissues
hsa-mir-200b-3p	MIMAT0000318	CDCA4	Breast cancerous tissues
hsa-mir-200b-3p	MIMAT0000318	OXR1	Breast cancerous tissues
hsa-mir-200b-3p	MIMAT0000318	QRSL1	Breast cancerous tissues
hsa-mir-200b-3p	MIMAT0000318	VAC14	Breast cancerous tissues
hsa-mir-200b-3p	MIMAT0000318	N4BP2	Breast cancerous tissues
hsa-mir-200b-3p	MIMAT0000318	MBD5	Breast cancerous tissues
hsa-mir-200b-3p	MIMAT0000318	ERBIN	Breast cancerous tissues
hsa-mir-200b-3p	MIMAT0000318	BBX	Breast cancerous tissues
hsa-mir-200b-3p	MIMAT0000318	PPM1H	Breast cancerous tissues
hsa-mir-200b-3p	MIMAT0000318	NLGN4X	Breast cancerous tissues
hsa-mir-200b-3p	MIMAT0000318	NUFIP2	Breast cancerous tissues
hsa-mir-200b-3p	MIMAT0000318	KLHL42	Breast cancerous tissues
hsa-mir-200b-3p	MIMAT0000318	TXNDC16	Breast cancerous tissues
hsa-mir-200b-3p	MIMAT0000318	RAP2C	Breast cancerous tissues
hsa-mir-200b-3p	MIMAT0000318	C6orf47	Breast cancerous tissues
hsa-mir-200b-3p	MIMAT0000318	CACNG8	Breast cancerous tissues
hsa-mir-200b-3p	MIMAT0000318	ELMO2	Breast cancerous tissues
hsa-mir-200b-3p	MIMAT0000318	KIF13A	Breast cancerous tissues
hsa-mir-200b-3p	MIMAT0000318	ZMAT3	Breast cancerous tissues
hsa-mir-200b-3p	MIMAT0000318	PRRG4	Breast cancerous tissues
hsa-mir-200b-3p	MIMAT0000318	TAF1D	Breast cancerous tissues
hsa-mir-200b-3p	MIMAT0000318	ZFHX4	Breast cancerous tissues
hsa-mir-200b-3p	MIMAT0000318	SHCBP1	Breast cancerous tissues
hsa-mir-200b-3p	MIMAT0000318	ERMP1	Breast cancerous tissues
hsa-mir-200b-3p	MIMAT0000318	CLPB	Breast cancerous tissues
hsa-mir-200b-3p	MIMAT0000318	TRIM56	Breast cancerous tissues
hsa-mir-200b-3p	MIMAT0000318	TCF7L1	Breast cancerous tissues
hsa-mir-200b-3p	MIMAT0000318	PARD6B	Breast cancerous tissues
hsa-mir-200b-3p	MIMAT0000318	UNC119B	Breast cancerous tissues
hsa-mir-200b-3p	MIMAT0000318	MTDH	Breast cancerous tissues
hsa-mir-200b-3p	MIMAT0000318	TJAP1	Breast cancerous tissues
hsa-mir-200b-3p	MIMAT0000318	TP53INP1	Breast cancerous tissues
hsa-mir-200b-3p	MIMAT0000318	DCBLD2	Breast cancerous tissues
hsa-mir-200b-3p	MIMAT0000318	FAM216B	Breast cancerous tissues
hsa-mir-200b-3p	MIMAT0000318	DENND5B	Breast cancerous tissues
hsa-mir-200b-3p	MIMAT0000318	DDX53	Breast cancerous tissues
hsa-mir-200b-3p	MIMAT0000318	PPP1R18	Breast cancerous tissues
hsa-mir-200b-3p	MIMAT0000318	TUBB	Breast cancerous tissues
hsa-mir-200b-3p	MIMAT0000318	HNRNPA3	Breast cancerous tissues
hsa-mir-200b-3p	MIMAT0000318	ZNF621	Breast cancerous tissues
hsa-mir-200b-3p	MIMAT0000318	TMEM119	Breast cancerous tissues
hsa-mir-200b-3p	MIMAT0000318	MALAT1	Breast cancerous tissues
hsa-mir-200b-3p	MIMAT0000318	GPX8	Breast cancerous tissues
hsa-mir-200b-3p	MIMAT0000318	ANKRD33B	Breast cancerous tissues
hsa-mir-125b-5p	MIMAT0000423	ABL1	Breast cancerous tissues
hsa-mir-125b-5p	MIMAT0000423	ACLY	Breast cancerous tissues
hsa-mir-125b-5p	MIMAT0000423	ADM	Breast cancerous tissues
hsa-mir-125b-5p	MIMAT0000423	PARP1	Breast cancerous tissues
hsa-mir-125b-5p	MIMAT0000423	AKT1	Breast cancerous tissues
hsa-mir-125b-5p	MIMAT0000423	ALOX5	Breast cancerous tissues
hsa-mir-125b-5p	MIMAT0000423	ANGPT2	Breast cancerous tissues
hsa-mir-125b-5p	MIMAT0000423	APC	Breast cancerous tissues
hsa-mir-125b-5p	MIMAT0000423	XIAP	Breast cancerous tissues
hsa-mir-125b-5p	MIMAT0000423	ARF3	Breast cancerous tissues
hsa-mir-125b-5p	MIMAT0000423	ATP5B	Breast cancerous tissues
hsa-mir-125b-5p	MIMAT0000423	BACH1	Breast cancerous tissues
hsa-mir-125b-5p	MIMAT0000423	BAK1	Breast cancerous tissues
hsa-mir-125b-5p	MIMAT0000423	BCL2	Breast cancerous tissues
hsa-mir-125b-5p	MIMAT0000423	BCL2L2	Breast cancerous tissues
hsa-mir-125b-5p	MIMAT0000423	BCL3	Breast cancerous tissues
hsa-mir-125b-5p	MIMAT0000423	PRDM1	Breast cancerous tissues
hsa-mir-125b-5p	MIMAT0000423	BMPR1B	Breast cancerous tissues
hsa-mir-125b-5p	MIMAT0000423	VPS51	Breast cancerous tissues
hsa-mir-125b-5p	MIMAT0000423	CBFB	Breast cancerous tissues
hsa-mir-125b-5p	MIMAT0000423	CCNE1	Breast cancerous tissues
hsa-mir-125b-5p	MIMAT0000423	SCARB2	Breast cancerous tissues
hsa-mir-125b-5p	MIMAT0000423	CD44	Breast cancerous tissues
hsa-mir-125b-5p	MIMAT0000423	CDH5	Breast cancerous tissues
hsa-mir-125b-5p	MIMAT0000423	CDKN2A	Breast cancerous tissues
hsa-mir-125b-5p	MIMAT0000423	CDKN2D	Breast cancerous tissues
hsa-mir-125b-5p	MIMAT0000423	CEBPA	Breast cancerous tissues
hsa-mir-125b-5p	MIMAT0000423	CEBPG	Breast cancerous tissues
hsa-mir-125b-5p	MIMAT0000423	CNGB1	Breast cancerous tissues
hsa-mir-125b-5p	MIMAT0000423	COX7C	Breast cancerous tissues
hsa-mir-125b-5p	MIMAT0000423	CREBBP	Breast cancerous tissues
hsa-mir-125b-5p	MIMAT0000423	MAPK14	Breast cancerous tissues
hsa-mir-125b-5p	MIMAT0000423	CSNK2A1	Breast cancerous tissues
hsa-mir-125b-5p	MIMAT0000423	CYP24A1	Breast cancerous tissues
hsa-mir-125b-5p	MIMAT0000423	ARID3A	Breast cancerous tissues
hsa-mir-125b-5p	MIMAT0000423	DUSP6	Breast cancerous tissues
hsa-mir-125b-5p	MIMAT0000423	E2F2	Breast cancerous tissues
hsa-mir-125b-5p	MIMAT0000423	E2F3	Breast cancerous tissues
hsa-mir-125b-5p	MIMAT0000423	EEF1A1	Breast cancerous tissues
hsa-mir-125b-5p	MIMAT0000423	MEGF9	Breast cancerous tissues
hsa-mir-125b-5p	MIMAT0000423	EGFR	Breast cancerous tissues
hsa-mir-125b-5p	MIMAT0000423	EIF4E	Breast cancerous tissues
hsa-mir-125b-5p	MIMAT0000423	EIF4EBP1	Breast cancerous tissues
hsa-mir-125b-5p	MIMAT0000423	EIF5	Breast cancerous tissues
hsa-mir-125b-5p	MIMAT0000423	EMD	Breast cancerous tissues
hsa-mir-125b-5p	MIMAT0000423	ENPEP	Breast cancerous tissues
hsa-mir-125b-5p	MIMAT0000423	EPHA7	Breast cancerous tissues
hsa-mir-125b-5p	MIMAT0000423	EPO	Breast cancerous tissues
hsa-mir-125b-5p	MIMAT0000423	EPOR	Breast cancerous tissues
hsa-mir-125b-5p	MIMAT0000423	ERBB2	Breast cancerous tissues
hsa-mir-125b-5p	MIMAT0000423	ERBB3	Breast cancerous tissues
hsa-mir-125b-5p	MIMAT0000423	ETF1	Breast cancerous tissues
hsa-mir-125b-5p	MIMAT0000423	ETS1	Breast cancerous tissues
hsa-mir-125b-5p	MIMAT0000423	EXTL3	Breast cancerous tissues
hsa-mir-125b-5p	MIMAT0000423	FAT1	Breast cancerous tissues
hsa-mir-125b-5p	MIMAT0000423	FBN1	Breast cancerous tissues
hsa-mir-125b-5p	MIMAT0000423	FES	Breast cancerous tissues
hsa-mir-125b-5p	MIMAT0000423	FGFR2	Breast cancerous tissues
hsa-mir-125b-5p	MIMAT0000423	FUS	Breast cancerous tissues
hsa-mir-125b-5p	MIMAT0000423	GABRB3	Breast cancerous tissues
hsa-mir-125b-5p	MIMAT0000423	GLI1	Breast cancerous tissues
hsa-mir-125b-5p	MIMAT0000423	GOLGA1	Breast cancerous tissues
hsa-mir-125b-5p	MIMAT0000423	MKNK2	Breast cancerous tissues
hsa-mir-125b-5p	MIMAT0000423	GRIN2A	Breast cancerous tissues
hsa-mir-125b-5p	MIMAT0000423	GRINA	Breast cancerous tissues
hsa-mir-125b-5p	MIMAT0000423	GSS	Breast cancerous tissues
hsa-mir-125b-5p	MIMAT0000423	HDGF	Breast cancerous tissues
hsa-mir-125b-5p	MIMAT0000423	HK2	Breast cancerous tissues
hsa-mir-125b-5p	MIMAT0000423	HMGN1	Breast cancerous tissues
hsa-mir-125b-5p	MIMAT0000423	HMGA1	Breast cancerous tissues
hsa-mir-125b-5p	MIMAT0000423	HNRNPK	Breast cancerous tissues
hsa-mir-125b-5p	MIMAT0000423	HOXA13	Breast cancerous tissues
hsa-mir-125b-5p	MIMAT0000423	HOXD1	Breast cancerous tissues
hsa-mir-125b-5p	MIMAT0000423	HSPA1B	Breast cancerous tissues
hsa-mir-125b-5p	MIMAT0000423	HSPD1	Breast cancerous tissues
hsa-mir-125b-5p	MIMAT0000423	ICAM2	Breast cancerous tissues
hsa-mir-125b-5p	MIMAT0000423	IGF1R	Breast cancerous tissues
hsa-mir-125b-5p	MIMAT0000423	IGF2	Breast cancerous tissues
hsa-mir-125b-5p	MIMAT0000423	IL6R	Breast cancerous tissues
hsa-mir-125b-5p	MIMAT0000423	IRF4	Breast cancerous tissues
hsa-mir-125b-5p	MIMAT0000423	JAK2	Breast cancerous tissues
hsa-mir-125b-5p	MIMAT0000423	KCNS3	Breast cancerous tissues
hsa-mir-125b-5p	MIMAT0000423	KPNB1	Breast cancerous tissues
hsa-mir-125b-5p	MIMAT0000423	KRTAP5-9	Breast cancerous tissues
hsa-mir-125b-5p	MIMAT0000423	KRT7	Breast cancerous tissues
hsa-mir-125b-5p	MIMAT0000423	LIF	Breast cancerous tissues
hsa-mir-125b-5p	MIMAT0000423	LIFR	Breast cancerous tissues
hsa-mir-125b-5p	MIMAT0000423	LIPA	Breast cancerous tissues
hsa-mir-125b-5p	MIMAT0000423	LSS	Breast cancerous tissues
hsa-mir-125b-5p	MIMAT0000423	LTA4H	Breast cancerous tissues
hsa-mir-125b-5p	MIMAT0000423	MXD1	Breast cancerous tissues
hsa-mir-125b-5p	MIMAT0000423	SMAD4	Breast cancerous tissues
hsa-mir-125b-5p	MIMAT0000423	MCL1	Breast cancerous tissues
hsa-mir-125b-5p	MIMAT0000423	MAP3K11	Breast cancerous tissues
hsa-mir-125b-5p	MIMAT0000423	MMP2	Breast cancerous tissues
hsa-mir-125b-5p	MIMAT0000423	MMP13	Breast cancerous tissues
hsa-mir-125b-5p	MIMAT0000423	ABCC1	Breast cancerous tissues
hsa-mir-125b-5p	MIMAT0000423	MTF1	Breast cancerous tissues
hsa-mir-125b-5p	MIMAT0000423	ND6	Breast cancerous tissues
hsa-mir-125b-5p	MIMAT0000423	MUC1	Breast cancerous tissues
hsa-mir-125b-5p	MIMAT0000423	NEU1	Breast cancerous tissues
hsa-mir-125b-5p	MIMAT0000423	NF2	Breast cancerous tissues
hsa-mir-125b-5p	MIMAT0000423	NME2	Breast cancerous tissues
hsa-mir-125b-5p	MIMAT0000423	NPM1	Breast cancerous tissues
hsa-mir-125b-5p	MIMAT0000423	NRDC	Breast cancerous tissues
hsa-mir-125b-5p	MIMAT0000423	NTRK3	Breast cancerous tissues
hsa-mir-125b-5p	MIMAT0000423	OPRL1	Breast cancerous tissues
hsa-mir-125b-5p	MIMAT0000423	PAM	Breast cancerous tissues
hsa-mir-125b-5p	MIMAT0000423	PCBP2	Breast cancerous tissues
hsa-mir-125b-5p	MIMAT0000423	PFKM	Breast cancerous tissues
hsa-mir-125b-5p	MIMAT0000423	PIGF	Breast cancerous tissues
hsa-mir-125b-5p	MIMAT0000423	PIK3CB	Breast cancerous tissues
hsa-mir-125b-5p	MIMAT0000423	PIK3CD	Breast cancerous tissues
hsa-mir-125b-5p	MIMAT0000423	PKM	Breast cancerous tissues
hsa-mir-125b-5p	MIMAT0000423	PMAIP1	Breast cancerous tissues
hsa-mir-125b-5p	MIMAT0000423	PODXL	Breast cancerous tissues
hsa-mir-125b-5p	MIMAT0000423	MED1	Breast cancerous tissues
hsa-mir-125b-5p	MIMAT0000423	PPAT	Breast cancerous tissues
hsa-mir-125b-5p	MIMAT0000423	PPP1CA	Breast cancerous tissues
hsa-mir-125b-5p	MIMAT0000423	PPP2CA	Breast cancerous tissues
hsa-mir-125b-5p	MIMAT0000423	PRKAG1	Breast cancerous tissues
hsa-mir-125b-5p	MIMAT0000423	PSMB1	Breast cancerous tissues
hsa-mir-125b-5p	MIMAT0000423	PTBP1	Breast cancerous tissues
hsa-mir-125b-5p	MIMAT0000423	PTGS1	Breast cancerous tissues
hsa-mir-125b-5p	MIMAT0000423	PTH1R	Breast cancerous tissues
hsa-mir-125b-5p	MIMAT0000423	RAB4A	Breast cancerous tissues
hsa-mir-125b-5p	MIMAT0000423	RAF1	Breast cancerous tissues
hsa-mir-125b-5p	MIMAT0000423	RANBP2	Breast cancerous tissues
hsa-mir-125b-5p	MIMAT0000423	REST	Breast cancerous tissues
hsa-mir-125b-5p	MIMAT0000423	RNH1	Breast cancerous tissues
hsa-mir-125b-5p	MIMAT0000423	RPL3	Breast cancerous tissues
hsa-mir-125b-5p	MIMAT0000423	RPL29	Breast cancerous tissues
hsa-mir-125b-5p	MIMAT0000423	RPL35A	Breast cancerous tissues
hsa-mir-125b-5p	MIMAT0000423	RPLP0	Breast cancerous tissues
hsa-mir-125b-5p	MIMAT0000423	RPS3A	Breast cancerous tissues
hsa-mir-125b-5p	MIMAT0000423	RPS6KA1	Breast cancerous tissues
hsa-mir-125b-5p	MIMAT0000423	RPS7	Breast cancerous tissues
hsa-mir-125b-5p	MIMAT0000423	RPS12	Breast cancerous tissues
hsa-mir-125b-5p	MIMAT0000423	RPS28	Breast cancerous tissues
hsa-mir-125b-5p	MIMAT0000423	SORT1	Breast cancerous tissues
hsa-mir-125b-5p	MIMAT0000423	S100A8	Breast cancerous tissues
hsa-mir-125b-5p	MIMAT0000423	ATXN1	Breast cancerous tissues
hsa-mir-125b-5p	MIMAT0000423	SCNN1A	Breast cancerous tissues
hsa-mir-125b-5p	MIMAT0000423	SDHB	Breast cancerous tissues
hsa-mir-125b-5p	MIMAT0000423	SEL1L	Breast cancerous tissues
hsa-mir-125b-5p	MIMAT0000423	SET	Breast cancerous tissues
hsa-mir-125b-5p	MIMAT0000423	SFRP5	Breast cancerous tissues
hsa-mir-125b-5p	MIMAT0000423	SHMT1	Breast cancerous tissues
hsa-mir-125b-5p	MIMAT0000423	SIX1	Breast cancerous tissues
hsa-mir-125b-5p	MIMAT0000423	SLC7A1	Breast cancerous tissues
hsa-mir-125b-5p	MIMAT0000423	SLC19A1	Breast cancerous tissues
hsa-mir-125b-5p	MIMAT0000423	SLC25A1	Breast cancerous tissues
hsa-mir-125b-5p	MIMAT0000423	SMARCD2	Breast cancerous tissues
hsa-mir-125b-5p	MIMAT0000423	SMO	Breast cancerous tissues
hsa-mir-125b-5p	MIMAT0000423	SNRPB	Breast cancerous tissues
hsa-mir-125b-5p	MIMAT0000423	SSR3	Breast cancerous tissues
hsa-mir-125b-5p	MIMAT0000423	STAT3	Breast cancerous tissues
hsa-mir-125b-5p	MIMAT0000423	SUPT6H	Breast cancerous tissues
hsa-mir-125b-5p	MIMAT0000423	SUV39H1	Breast cancerous tissues
hsa-mir-125b-5p	MIMAT0000423	TDG	Breast cancerous tissues
hsa-mir-125b-5p	MIMAT0000423	PRDX2	Breast cancerous tissues
hsa-mir-125b-5p	MIMAT0000423	TEF	Breast cancerous tissues
hsa-mir-125b-5p	MIMAT0000423	TNF	Breast cancerous tissues
hsa-mir-125b-5p	MIMAT0000423	TNFAIP3	Breast cancerous tissues
hsa-mir-125b-5p	MIMAT0000423	TP53	Breast cancerous tissues
hsa-mir-125b-5p	MIMAT0000423	UNG	Breast cancerous tissues
hsa-mir-125b-5p	MIMAT0000423	VCL	Breast cancerous tissues
hsa-mir-125b-5p	MIMAT0000423	VDAC1	Breast cancerous tissues
hsa-mir-125b-5p	MIMAT0000423	VDR	Breast cancerous tissues
hsa-mir-125b-5p	MIMAT0000423	ZNF177	Breast cancerous tissues
hsa-mir-125b-5p	MIMAT0000423	BTG2	Breast cancerous tissues
hsa-mir-125b-5p	MIMAT0000423	IFRD2	Breast cancerous tissues
hsa-mir-125b-5p	MIMAT0000423	ZNF212	Breast cancerous tissues
hsa-mir-125b-5p	MIMAT0000423	KMT2D	Breast cancerous tissues
hsa-mir-125b-5p	MIMAT0000423	FXR1	Breast cancerous tissues
hsa-mir-125b-5p	MIMAT0000423	HMGA2	Breast cancerous tissues
hsa-mir-125b-5p	MIMAT0000423	TAF15	Breast cancerous tissues
hsa-mir-125b-5p	MIMAT0000423	FZD4	Breast cancerous tissues
hsa-mir-125b-5p	MIMAT0000423	FZD6	Breast cancerous tissues
hsa-mir-125b-5p	MIMAT0000423	DYRK2	Breast cancerous tissues
hsa-mir-125b-5p	MIMAT0000423	IRS4	Breast cancerous tissues
hsa-mir-125b-5p	MIMAT0000423	KHSRP	Breast cancerous tissues
hsa-mir-125b-5p	MIMAT0000423	PRKRA	Breast cancerous tissues
hsa-mir-125b-5p	MIMAT0000423	STC2	Breast cancerous tissues
hsa-mir-125b-5p	MIMAT0000423	DGAT1	Breast cancerous tissues
hsa-mir-125b-5p	MIMAT0000423	B4GALT3	Breast cancerous tissues
hsa-mir-125b-5p	MIMAT0000423	PABPC4	Breast cancerous tissues
hsa-mir-125b-5p	MIMAT0000423	TNFRSF10B	Breast cancerous tissues
hsa-mir-125b-5p	MIMAT0000423	APLN	Breast cancerous tissues
hsa-mir-125b-5p	MIMAT0000423	SPHK1	Breast cancerous tissues
hsa-mir-125b-5p	MIMAT0000423	SGPL1	Breast cancerous tissues
hsa-mir-125b-5p	MIMAT0000423	MTMR3	Breast cancerous tissues
hsa-mir-125b-5p	MIMAT0000423	SLC7A6	Breast cancerous tissues
hsa-mir-125b-5p	MIMAT0000423	CLDN12	Breast cancerous tissues
hsa-mir-125b-5p	MIMAT0000423	USP8	Breast cancerous tissues
hsa-mir-125b-5p	MIMAT0000423	MTMR4	Breast cancerous tissues
hsa-mir-125b-5p	MIMAT0000423	SLC16A4	Breast cancerous tissues
hsa-mir-125b-5p	MIMAT0000423	AURKB	Breast cancerous tissues
hsa-mir-125b-5p	MIMAT0000423	MFHAS1	Breast cancerous tissues
hsa-mir-125b-5p	MIMAT0000423	SLC9A3R2	Breast cancerous tissues
hsa-mir-125b-5p	MIMAT0000423	RASAL2	Breast cancerous tissues
hsa-mir-125b-5p	MIMAT0000423	VPS4B	Breast cancerous tissues
hsa-mir-125b-5p	MIMAT0000423	TMEM59	Breast cancerous tissues
hsa-mir-125b-5p	MIMAT0000423	PTGES	Breast cancerous tissues
hsa-mir-125b-5p	MIMAT0000423	NCOR2	Breast cancerous tissues
hsa-mir-125b-5p	MIMAT0000423	ZNF592	Breast cancerous tissues
hsa-mir-125b-5p	MIMAT0000423	NUP93	Breast cancerous tissues
hsa-mir-125b-5p	MIMAT0000423	EDEM1	Breast cancerous tissues
hsa-mir-125b-5p	MIMAT0000423	STARD8	Breast cancerous tissues
hsa-mir-125b-5p	MIMAT0000423	RNF144A	Breast cancerous tissues
hsa-mir-125b-5p	MIMAT0000423	MATR3	Breast cancerous tissues
hsa-mir-125b-5p	MIMAT0000423	DHX38	Breast cancerous tissues
hsa-mir-125b-5p	MIMAT0000423	IP6K1	Breast cancerous tissues
hsa-mir-125b-5p	MIMAT0000423	KIAA0141	Breast cancerous tissues
hsa-mir-125b-5p	MIMAT0000423	GAB2	Breast cancerous tissues
hsa-mir-125b-5p	MIMAT0000423	CEP170	Breast cancerous tissues
hsa-mir-125b-5p	MIMAT0000423	UBAP2L	Breast cancerous tissues
hsa-mir-125b-5p	MIMAT0000423	THRAP3	Breast cancerous tissues
hsa-mir-125b-5p	MIMAT0000423	HUWE1	Breast cancerous tissues
hsa-mir-125b-5p	MIMAT0000423	RASGRP1	Breast cancerous tissues
hsa-mir-125b-5p	MIMAT0000423	SUGP2	Breast cancerous tissues
hsa-mir-125b-5p	MIMAT0000423	ABCC4	Breast cancerous tissues
hsa-mir-125b-5p	MIMAT0000423	RGS19	Breast cancerous tissues
hsa-mir-125b-5p	MIMAT0000423	BCKDK	Breast cancerous tissues
hsa-mir-125b-5p	MIMAT0000423	SMYD5	Breast cancerous tissues
hsa-mir-125b-5p	MIMAT0000423	PIAS3	Breast cancerous tissues
hsa-mir-125b-5p	MIMAT0000423	ARIH2	Breast cancerous tissues
hsa-mir-125b-5p	MIMAT0000423	C1D	Breast cancerous tissues
hsa-mir-125b-5p	MIMAT0000423	SEMA4B	Breast cancerous tissues
hsa-mir-125b-5p	MIMAT0000423	NEBL	Breast cancerous tissues
hsa-mir-125b-5p	MIMAT0000423	RNASEH2A	Breast cancerous tissues
hsa-mir-125b-5p	MIMAT0000423	TACC2	Breast cancerous tissues
hsa-mir-125b-5p	MIMAT0000423	SMC2	Breast cancerous tissues
hsa-mir-125b-5p	MIMAT0000423	ARID3B	Breast cancerous tissues
hsa-mir-125b-5p	MIMAT0000423	SPHAR	Breast cancerous tissues
hsa-mir-125b-5p	MIMAT0000423	MAP3K2	Breast cancerous tissues
hsa-mir-125b-5p	MIMAT0000423	NES	Breast cancerous tissues
hsa-mir-125b-5p	MIMAT0000423	HBS1L	Breast cancerous tissues
hsa-mir-125b-5p	MIMAT0000423	ZMYND11	Breast cancerous tissues
hsa-mir-125b-5p	MIMAT0000423	SEC24A	Breast cancerous tissues
hsa-mir-125b-5p	MIMAT0000423	EHD1	Breast cancerous tissues
hsa-mir-125b-5p	MIMAT0000423	ILVBL	Breast cancerous tissues
hsa-mir-125b-5p	MIMAT0000423	ADRM1	Breast cancerous tissues
hsa-mir-125b-5p	MIMAT0000423	AKAP2	Breast cancerous tissues
hsa-mir-125b-5p	MIMAT0000423	MAN1B1	Breast cancerous tissues
hsa-mir-125b-5p	MIMAT0000423	LYPLA2	Breast cancerous tissues
hsa-mir-125b-5p	MIMAT0000423	Fas	Breast cancerous tissues
hsa-mir-125b-5p	MIMAT0000423	CASC3	Breast cancerous tissues
hsa-mir-125b-5p	MIMAT0000423	IKZF3	Breast cancerous tissues
hsa-mir-125b-5p	MIMAT0000423	IKZF2	Breast cancerous tissues
hsa-mir-125b-5p	MIMAT0000423	COPZ1	Breast cancerous tissues
hsa-mir-125b-5p	MIMAT0000423	R3HDM2	Breast cancerous tissues
hsa-mir-125b-5p	MIMAT0000423	MON1B	Breast cancerous tissues
hsa-mir-125b-5p	MIMAT0000423	BTBD3	Breast cancerous tissues
hsa-mir-125b-5p	MIMAT0000423	SPEN	Breast cancerous tissues
hsa-mir-125b-5p	MIMAT0000423	GOLGA8A	Breast cancerous tissues
hsa-mir-125b-5p	MIMAT0000423	EMC1	Breast cancerous tissues
hsa-mir-125b-5p	MIMAT0000423	TNRC6B	Breast cancerous tissues
hsa-mir-125b-5p	MIMAT0000423	PLXND1	Breast cancerous tissues
hsa-mir-125b-5p	MIMAT0000423	PHF8	Breast cancerous tissues
hsa-mir-125b-5p	MIMAT0000423	NUP205	Breast cancerous tissues
hsa-mir-125b-5p	MIMAT0000423	GANAB	Breast cancerous tissues
hsa-mir-125b-5p	MIMAT0000423	TBC1D1	Breast cancerous tissues
hsa-mir-125b-5p	MIMAT0000423	SIK2	Breast cancerous tissues
hsa-mir-125b-5p	MIMAT0000423	PDS5A	Breast cancerous tissues
hsa-mir-125b-5p	MIMAT0000423	EXOC7	Breast cancerous tissues
hsa-mir-125b-5p	MIMAT0000423	FAM208A	Breast cancerous tissues
hsa-mir-125b-5p	MIMAT0000423	CRTC1	Breast cancerous tissues
hsa-mir-125b-5p	MIMAT0000423	FRAT2	Breast cancerous tissues
hsa-mir-125b-5p	MIMAT0000423	RYBP	Breast cancerous tissues
hsa-mir-125b-5p	MIMAT0000423	TARDBP	Breast cancerous tissues
hsa-mir-125b-5p	MIMAT0000423	SRRM2	Breast cancerous tissues
hsa-mir-125b-5p	MIMAT0000423	NNT	Breast cancerous tissues
hsa-mir-125b-5p	MIMAT0000423	TNPO3	Breast cancerous tissues
hsa-mir-125b-5p	MIMAT0000423	CARHSP1	Breast cancerous tissues
hsa-mir-125b-5p	MIMAT0000423	HSPBP1	Breast cancerous tissues
hsa-mir-125b-5p	MIMAT0000423	TMEM2	Breast cancerous tissues
hsa-mir-125b-5p	MIMAT0000423	BCL2L13	Breast cancerous tissues
hsa-mir-125b-5p	MIMAT0000423	LSM4	Breast cancerous tissues
hsa-mir-125b-5p	MIMAT0000423	BACE2	Breast cancerous tissues
hsa-mir-125b-5p	MIMAT0000423	THUMPD3	Breast cancerous tissues
hsa-mir-125b-5p	MIMAT0000423	ZDHHC5	Breast cancerous tissues
hsa-mir-125b-5p	MIMAT0000423	ZNF385A	Breast cancerous tissues
hsa-mir-125b-5p	MIMAT0000423	ULK3	Breast cancerous tissues
hsa-mir-125b-5p	MIMAT0000423	TIMM10	Breast cancerous tissues
hsa-mir-125b-5p	MIMAT0000423	PABPC1	Breast cancerous tissues
hsa-mir-125b-5p	MIMAT0000423	NPTN	Breast cancerous tissues
hsa-mir-125b-5p	MIMAT0000423	BBC3	Breast cancerous tissues
hsa-mir-125b-5p	MIMAT0000423	DKK3	Breast cancerous tissues
hsa-mir-125b-5p	MIMAT0000423	NDOR1	Breast cancerous tissues
hsa-mir-125b-5p	MIMAT0000423	RRP7A	Breast cancerous tissues
hsa-mir-125b-5p	MIMAT0000423	TOR2A	Breast cancerous tissues
hsa-mir-125b-5p	MIMAT0000423	NKIRAS2	Breast cancerous tissues
hsa-mir-125b-5p	MIMAT0000423	STRN3	Breast cancerous tissues
hsa-mir-125b-5p	MIMAT0000423	PSAT1	Breast cancerous tissues
hsa-mir-125b-5p	MIMAT0000423	MYEF2	Breast cancerous tissues
hsa-mir-125b-5p	MIMAT0000423	MRTO4	Breast cancerous tissues
hsa-mir-125b-5p	MIMAT0000423	PDZD11	Breast cancerous tissues
hsa-mir-125b-5p	MIMAT0000423	CD320	Breast cancerous tissues
hsa-mir-125b-5p	MIMAT0000423	SIRT7	Breast cancerous tissues
hsa-mir-125b-5p	MIMAT0000423	KLF13	Breast cancerous tissues
hsa-mir-125b-5p	MIMAT0000423	CHMP3	Breast cancerous tissues
hsa-mir-125b-5p	MIMAT0000423	CD244	Breast cancerous tissues
hsa-mir-125b-5p	MIMAT0000423	LUC7L3	Breast cancerous tissues
hsa-mir-125b-5p	MIMAT0000423	ZFYVE1	Breast cancerous tissues
hsa-mir-125b-5p	MIMAT0000423	PANK1	Breast cancerous tissues
hsa-mir-125b-5p	MIMAT0000423	PTOV1	Breast cancerous tissues
hsa-mir-125b-5p	MIMAT0000423	CHPF2	Breast cancerous tissues
hsa-mir-125b-5p	MIMAT0000423	HMGCLL1	Breast cancerous tissues
hsa-mir-125b-5p	MIMAT0000423	MTRF1L	Breast cancerous tissues
hsa-mir-125b-5p	MIMAT0000423	MTMR12	Breast cancerous tissues
hsa-mir-125b-5p	MIMAT0000423	CCNJ	Breast cancerous tissues
hsa-mir-125b-5p	MIMAT0000423	TET2	Breast cancerous tissues
hsa-mir-125b-5p	MIMAT0000423	BCOR	Breast cancerous tissues
hsa-mir-125b-5p	MIMAT0000423	NSUN2	Breast cancerous tissues
hsa-mir-125b-5p	MIMAT0000423	SEMA4C	Breast cancerous tissues
hsa-mir-125b-5p	MIMAT0000423	C1orf109	Breast cancerous tissues
hsa-mir-125b-5p	MIMAT0000423	C17orf80	Breast cancerous tissues
hsa-mir-125b-5p	MIMAT0000423	UBR7	Breast cancerous tissues
hsa-mir-125b-5p	MIMAT0000423	RFWD3	Breast cancerous tissues
hsa-mir-125b-5p	MIMAT0000423	LINS1	Breast cancerous tissues
hsa-mir-125b-5p	MIMAT0000423	UBA6	Breast cancerous tissues
hsa-mir-125b-5p	MIMAT0000423	YOD1	Breast cancerous tissues
hsa-mir-125b-5p	MIMAT0000423	THUMPD1	Breast cancerous tissues
hsa-mir-125b-5p	MIMAT0000423	NDC1	Breast cancerous tissues
hsa-mir-125b-5p	MIMAT0000423	WDR11	Breast cancerous tissues
hsa-mir-125b-5p	MIMAT0000423	ZNF395	Breast cancerous tissues
hsa-mir-125b-5p	MIMAT0000423	PCDHGB2	Breast cancerous tissues
hsa-mir-125b-5p	MIMAT0000423	MEPCE	Breast cancerous tissues
hsa-mir-125b-5p	MIMAT0000423	MMP26	Breast cancerous tissues
hsa-mir-125b-5p	MIMAT0000423	EIF5A2	Breast cancerous tissues
hsa-mir-125b-5p	MIMAT0000423	C15orf39	Breast cancerous tissues
hsa-mir-125b-5p	MIMAT0000423	DHX33	Breast cancerous tissues
hsa-mir-125b-5p	MIMAT0000423	STOX2	Breast cancerous tissues
hsa-mir-125b-5p	MIMAT0000423	PLXDC1	Breast cancerous tissues
hsa-mir-125b-5p	MIMAT0000423	SMIM8	Breast cancerous tissues
hsa-mir-125b-5p	MIMAT0000423	TMEM63C	Breast cancerous tissues
hsa-mir-125b-5p	MIMAT0000423	PLEKHG5	Breast cancerous tissues
hsa-mir-125b-5p	MIMAT0000423	PPM1H	Breast cancerous tissues
hsa-mir-125b-5p	MIMAT0000423	AHRR	Breast cancerous tissues
hsa-mir-125b-5p	MIMAT0000423	CGN	Breast cancerous tissues
hsa-mir-125b-5p	MIMAT0000423	ZSWIM6	Breast cancerous tissues
hsa-mir-125b-5p	MIMAT0000423	CTDSP1	Breast cancerous tissues
hsa-mir-125b-5p	MIMAT0000423	PCTP	Breast cancerous tissues
hsa-mir-125b-5p	MIMAT0000423	SINHCAF	Breast cancerous tissues
hsa-mir-125b-5p	MIMAT0000423	HRH4	Breast cancerous tissues
hsa-mir-125b-5p	MIMAT0000423	IKZF4	Breast cancerous tissues
hsa-mir-125b-5p	MIMAT0000423	UNKL	Breast cancerous tissues
hsa-mir-125b-5p	MIMAT0000423	IPPK	Breast cancerous tissues
hsa-mir-125b-5p	MIMAT0000423	RMND5A	Breast cancerous tissues
hsa-mir-125b-5p	MIMAT0000423	KLC2	Breast cancerous tissues
hsa-mir-125b-5p	MIMAT0000423	WNK1	Breast cancerous tissues
hsa-mir-125b-5p	MIMAT0000423	DDX50	Breast cancerous tissues
hsa-mir-125b-5p	MIMAT0000423	NUP37	Breast cancerous tissues
hsa-mir-125b-5p	MIMAT0000423	RSG1	Breast cancerous tissues
hsa-mir-125b-5p	MIMAT0000423	DYNC2H1	Breast cancerous tissues
hsa-mir-125b-5p	MIMAT0000423	SMC6	Breast cancerous tissues
hsa-mir-125b-5p	MIMAT0000423	LIN28A	Breast cancerous tissues
hsa-mir-125b-5p	MIMAT0000423	EHMT1	Breast cancerous tissues
hsa-mir-125b-5p	MIMAT0000423	PIP4K2C	Breast cancerous tissues
hsa-mir-125b-5p	MIMAT0000423	ESRP2	Breast cancerous tissues
hsa-mir-125b-5p	MIMAT0000423	FBXL18	Breast cancerous tissues
hsa-mir-125b-5p	MIMAT0000423	MYO19	Breast cancerous tissues
hsa-mir-125b-5p	MIMAT0000423	ABTB1	Breast cancerous tissues
hsa-mir-125b-5p	MIMAT0000423	SH3BP5L	Breast cancerous tissues
hsa-mir-125b-5p	MIMAT0000423	FBXO38	Breast cancerous tissues
hsa-mir-125b-5p	MIMAT0000423	CSRNP2	Breast cancerous tissues
hsa-mir-125b-5p	MIMAT0000423	SPRTN	Breast cancerous tissues
hsa-mir-125b-5p	MIMAT0000423	C2orf88	Breast cancerous tissues
hsa-mir-125b-5p	MIMAT0000423	EIF1AD	Breast cancerous tissues
hsa-mir-125b-5p	MIMAT0000423	TMEM101	Breast cancerous tissues
hsa-mir-125b-5p	MIMAT0000423	ACSS1	Breast cancerous tissues
hsa-mir-125b-5p	MIMAT0000423	PLEKHA8	Breast cancerous tissues
hsa-mir-125b-5p	MIMAT0000423	MFSD9	Breast cancerous tissues
hsa-mir-125b-5p	MIMAT0000423	MUM1	Breast cancerous tissues
hsa-mir-125b-5p	MIMAT0000423	LTV1	Breast cancerous tissues
hsa-mir-125b-5p	MIMAT0000423	FBXL20	Breast cancerous tissues
hsa-mir-125b-5p	MIMAT0000423	TNKS1BP1	Breast cancerous tissues
hsa-mir-125b-5p	MIMAT0000423	LBX2	Breast cancerous tissues
hsa-mir-125b-5p	MIMAT0000423	THAP3	Breast cancerous tissues
hsa-mir-125b-5p	MIMAT0000423	BMF	Breast cancerous tissues
hsa-mir-125b-5p	MIMAT0000423	STARD13	Breast cancerous tissues
hsa-mir-125b-5p	MIMAT0000423	DHX57	Breast cancerous tissues
hsa-mir-125b-5p	MIMAT0000423	FMNL3	Breast cancerous tissues
hsa-mir-125b-5p	MIMAT0000423	ASB16	Breast cancerous tissues
hsa-mir-125b-5p	MIMAT0000423	TP53INP1	Breast cancerous tissues
hsa-mir-125b-5p	MIMAT0000423	SLC35A4	Breast cancerous tissues
hsa-mir-125b-5p	MIMAT0000423	LACTB	Breast cancerous tissues
hsa-mir-125b-5p	MIMAT0000423	GPRIN1	Breast cancerous tissues
hsa-mir-125b-5p	MIMAT0000423	CCDC124	Breast cancerous tissues
hsa-mir-125b-5p	MIMAT0000423	ANAPC16	Breast cancerous tissues
hsa-mir-125b-5p	MIMAT0000423	DRAM2	Breast cancerous tissues
hsa-mir-125b-5p	MIMAT0000423	TRIM71	Breast cancerous tissues
hsa-mir-125b-5p	MIMAT0000423	GPAT4	Breast cancerous tissues
hsa-mir-125b-5p	MIMAT0000423	FAM199X	Breast cancerous tissues
hsa-mir-125b-5p	MIMAT0000423	SAMD10	Breast cancerous tissues
hsa-mir-125b-5p	MIMAT0000423	RIMS4	Breast cancerous tissues
hsa-mir-125b-5p	MIMAT0000423	E2F7	Breast cancerous tissues
hsa-mir-125b-5p	MIMAT0000423	CMTM4	Breast cancerous tissues
hsa-mir-125b-5p	MIMAT0000423	LSM14B	Breast cancerous tissues
hsa-mir-125b-5p	MIMAT0000423	C2orf15	Breast cancerous tissues
hsa-mir-125b-5p	MIMAT0000423	FAM91A1	Breast cancerous tissues
hsa-mir-125b-5p	MIMAT0000423	ZNF483	Breast cancerous tissues
hsa-mir-125b-5p	MIMAT0000423	SLC35G1	Breast cancerous tissues
hsa-mir-125b-5p	MIMAT0000423	LONRF2	Breast cancerous tissues
hsa-mir-125b-5p	MIMAT0000423	SPATA5	Breast cancerous tissues
hsa-mir-125b-5p	MIMAT0000423	QSOX2	Breast cancerous tissues
hsa-mir-125b-5p	MIMAT0000423	RHOV	Breast cancerous tissues
hsa-mir-125b-5p	MIMAT0000423	NBPF11	Breast cancerous tissues
hsa-mir-125b-5p	MIMAT0000423	TMEM136	Breast cancerous tissues
hsa-mir-125b-5p	MIMAT0000423	TMEM9	Breast cancerous tissues
hsa-mir-125b-5p	MIMAT0000423	PLA2G4F	Breast cancerous tissues
hsa-mir-125b-5p	MIMAT0000423	NEGR1	Breast cancerous tissues
hsa-mir-125b-5p	MIMAT0000423	SEC14L3	Breast cancerous tissues
hsa-mir-125b-5p	MIMAT0000423	HID1	Breast cancerous tissues
hsa-mir-125b-5p	MIMAT0000423	CDRT4	Breast cancerous tissues
hsa-mir-125b-5p	MIMAT0000423	C19orf54	Breast cancerous tissues
hsa-mir-125b-5p	MIMAT0000423	PPP1R37	Breast cancerous tissues
hsa-mir-125b-5p	MIMAT0000423	HKR1	Breast cancerous tissues
hsa-mir-125b-5p	MIMAT0000423	MMAB	Breast cancerous tissues
hsa-mir-125b-5p	MIMAT0000423	KIF24	Breast cancerous tissues
hsa-mir-125b-5p	MIMAT0000423	GALNT18	Breast cancerous tissues
hsa-mir-125b-5p	MIMAT0000423	GJB7	Breast cancerous tissues
hsa-mir-125b-5p	MIMAT0000423	LIN28B	Breast cancerous tissues
hsa-mir-125b-5p	MIMAT0000423	FAM174B	Breast cancerous tissues
hsa-mir-125b-5p	MIMAT0000423	CENPP	Breast cancerous tissues
hsa-mir-125b-5p	MIMAT0000423	GOLGA8B	Breast cancerous tissues
hsa-mir-125b-5p	MIMAT0000423	HIST2H2BF	Breast cancerous tissues
hsa-mir-125b-5p	MIMAT0000423	NRARP	Breast cancerous tissues
hsa-mir-125b-5p	MIMAT0000423	ANKRD33B	Breast cancerous tissues
hsa-mir-125b-5p	MIMAT0000423	TIMM23	Breast cancerous tissues
hsa-mir-125b-5p	MIMAT0000423	HOTTIP	Breast cancerous tissues
hsa-mir-125b-5p	MIMAT0000423	KLF1	Breast cancerous tissues
