# Supplementary material for: Identification of MicroRNAs as Diagnostic Biomarkers for Breast Cancer Based on the Cancer Genome Atlas
Source: Diagnostics (Basel). 2021 Jan 11;11(1):107. doi: 10.3390/diagnostics11010107 (PMC7827427; doi:10.3390/diagnostics11010107)
Supplement: Supplementary file 1 [file diagnostics-11-00107-s001.zip › SI/Table S2 The KEGG pathways for the predicted targets.xls]

## Sheet: ClueGO Results
GOID	GOTerm	Ontology Source	% Associated Genes	p value	Associated Genes Found
KEGG:04010	MAPK signaling pathway	KEGG_08.05.2020	18.0272	0	[AKT1, AKT2, ANGPT2, ATF2, CACNG8, CRKL, DAXX, DUSP10, DUSP6, DUSP8, EGFR, ERBB2, ERBB3, FAS, FASLG, FGFR2, FLT1, HSPA1B, IGF1R, IGF2, IKBKB, IL1B, IRAK1, JUN, KDR, KRAS, MAP2K3, MAP3K1, MAP3K11, MAP3K2, MAPK14, MAPK7, MEF2C, MKNK2, MYC, MYD88, NFKB1, NTF3, PAK2, PDGFD, PLA2G4F, RAF1, RASA1, RASGRP1, RASGRP3, RPS6KA1, RPS6KA3, TGFB1, TGFB2, TGFBR2, TNF, TP53, VEGFA]
KEGG:04066	HIF-1 signaling pathway	KEGG_08.05.2020	29.3578	0	[AKT1, AKT2, ANGPT2, BCL2, CDKN1B, CREBBP, EGFR, EGLN1, EIF4E, EIF4EBP1, ELOC, EP300, EPO, ERBB2, FLT1, HIF1A, HK2, IGF1R, IL6R, LDHA, MKNK2, NFKB1, PDHA2, PFKM, PIK3CB, PIK3CD, PIK3R1, PLCG1, STAT3, TLR4, VEGFA, VHL]
KEGG:05230	Central carbon metabolism in cancer	KEGG_08.05.2020	28.9855	0	[AKT1, AKT2, EGFR, ERBB2, FGFR2, HIF1A, HK2, KRAS, LDHA, MYC, NTRK3, PDHA2, PFKM, PIK3CB, PIK3CD, PIK3R1, PKM, PTEN, RAF1, TP53]
KEGG:05235	PD-L1 expression and PD-1 checkpoint pathway in cancer	KEGG_08.05.2020	26.9663	0	[AKT1, AKT2, CD274, CSNK2A1, EGFR, HIF1A, IKBKB, JAK2, JUN, KRAS, MAP2K3, MAPK14, MYD88, NFKB1, PIK3CB, PIK3CD, PIK3R1, PLCG1, PTEN, RAF1, RASGRP1, STAT3, TICAM2, TLR4]
KEGG:04151	PI3K-Akt signaling pathway	KEGG_08.05.2020	15.8192	0	[AKT1, AKT2, ANGPT2, ATF2, BCL2, BCL2L11, BRCA1, CCNE1, CCNE2, CDK6, CDKN1B, COL4A1, CREB1, DDIT4, EGFR, EIF4E, EIF4EBP1, EPO, EPOR, ERBB2, ERBB3, FASLG, FGFR2, FLT1, FN1, FOXO3, GNB4, IGF1R, IGF2, IKBKB, IL4, IL6R, IRS1, ITGB8, JAK2, KDR, KRAS, MCL1, MYB, MYC, NFKB1, NTF3, PDGFD, PDPK1, PHLPP1, PIK3CB, PIK3CD, PIK3R1, PPP2CA, PTEN, PTK2, RAF1, SGK3, TLR4, TP53, VEGFA]
KEGG:04210	Apoptosis	KEGG_08.05.2020	22.0588	0	[AKT1, AKT2, APAF1, BAK1, BBC3, BCL2, BCL2L11, CASP2, CASP8, DAXX, EIF2S1, FAS, FASLG, IKBKB, JUN, KRAS, LMNB1, MCL1, NFKB1, PARP1, PDPK1, PIK3CB, PIK3CD, PIK3R1, PMAIP1, RAF1, TNF, TNFRSF10B, TP53, XIAP]
KEGG:04550	Signaling pathways regulating pluripotency of stem cells	KEGG_08.05.2020	22.3776	0	[AKT1, AKT2, APC, BMI1, BMPR1B, BMPR2, FGFR2, FZD4, FZD6, HOXD1, IGF1R, JAK2, KAT6A, KRAS, LIF, LIFR, MAPK14, MEIS1, MYC, PCGF2, PIK3CB, PIK3CD, PIK3R1, RAF1, REST, SMAD2, SMAD4, SOX2, STAT3, WNT1, WNT16, WNT5A]
KEGG:04668	TNF signaling pathway	KEGG_08.05.2020	24.1071	0	[AKT1, AKT2, ATF2, BAG4, BCL3, CASP8, CCL20, CEBPB, CREB1, CXCL10, DNM1L, FAS, ICAM1, IKBKB, IL1B, JAG1, JUN, LIF, MAP2K3, MAPK14, MMP9, NFKB1, PIK3CB, PIK3CD, PIK3R1, TNF, TNFAIP3]
KEGG:04722	Neurotrophin signaling pathway	KEGG_08.05.2020	26.8908	0	[ABL1, AKT1, AKT2, ARHGDIA, BCL2, CRKL, FASLG, FOXO3, FRS2, IKBKB, IRAK1, IRS1, JUN, KRAS, MAP3K1, MAPK14, MAPK7, NFKB1, NTF3, NTRK3, PDPK1, PIK3CB, PIK3CD, PIK3R1, PLCG1, RAF1, RHOA, RPS6KA1, RPS6KA3, SHC1, SORT1, TP53]
KEGG:04933	AGE-RAGE signaling pathway in diabetic complications	KEGG_08.05.2020	28	0	[AKT1, AKT2, BCL2, CDKN1B, COL4A1, FN1, FOXO1, ICAM1, IL1B, JAK2, JUN, KRAS, MAPK14, MMP2, NFKB1, PIK3CB, PIK3CD, PIK3R1, PLCG1, PRKCE, SMAD2, SMAD4, STAT3, TGFB1, TGFB2, TGFBR2, TNF, VEGFA]
KEGG:05200	Pathways in cancer	KEGG_08.05.2020	18.0791	0	[ABL1, AKT1, AKT2, APAF1, APC, APPL1, ARHGEF12, BAK1, BBC3, BCL2, BCL2L11, CASP8, CCNE1, CCNE2, CDK6, CDKN1B, CDKN2A, CEBPA, COL4A1, CREBBP, CRKL, E2F1, E2F2, E2F3, EGFR, EGLN1, ELOC, EP300, EPO, EPOR, ERBB2, ETS1, FAS, FASLG, FGFR2, FN1, FOXO1, FRAT2, FZD4, FZD6, GLI1, GNAQ, GNB4, HIF1A, IGF1R, IGF2, IKBKB, IL12A, IL4, IL6R, JAG1, JAK2, JUN, KRAS, LRP6, MMP2, MMP9, MSH2, MSH6, MYC, NCOA3, NFKB1,…
KEGG:05205	Proteoglycans in cancer	KEGG_08.05.2020	23.4146	0	[AKT1, AKT2, ARHGEF12, CD44, EGFR, ERBB2, ERBB3, FAS, FASLG, FN1, FRS2, FZD4, FZD6, HIF1A, IGF1R, IGF2, KDR, KRAS, MAPK14, MMP2, MMP9, MSN, MYC, PDCD4, PDPK1, PIK3CB, PIK3CD, PIK3R1, PLCG1, PPP1CA, PTK2, RAF1, RHOA, ROCK2, SMAD2, SMO, STAT3, TGFB1, TGFB2, TIAM1, TIMP3, TLR4, TNF, TP53, VEGFA, WNT1, WNT16, WNT5A]
KEGG:05206	MicroRNAs in cancer	KEGG_08.05.2020	24.5161	0	[ABCB1, ABCC1, ABL1, APC, BAK1, BCL2, BCL2L11, BCL2L2, BMF, BMI1, BMPR2, BRCA1, CCNE1, CCNE2, CCNG1, CD44, CDC25A, CDK6, CDKN1B, CDKN2A, CREBBP, CRKL, CYP24A1, DDIT4, DICER1, DNMT1, DNMT3A, DNMT3B, E2F1, E2F2, E2F3, EGFR, EP300, ERBB2, ERBB3, EZH2, FSCN1, HMGA2, HNRNPK, IKBKB, IRS1, KRAS, MAPK7, MARCKS, MCL1, MDM4, MMP9, MYC, NFKB1, NOTCH1, PDCD4, PIK3CB, PIK3CD, PIK3R1, PLCG1, PRKCE, PTEN, RAF1,…
KEGG:05211	Renal cell carcinoma	KEGG_08.05.2020	28.9855	0	[AKT1, AKT2, CREBBP, CRKL, EGLN1, ELOC, EP300, ETS1, HIF1A, JUN, KRAS, PAK2, PIK3CB, PIK3CD, PIK3R1, RAF1, TGFB1, TGFB2, VEGFA, VHL]
KEGG:04068	FoxO signaling pathway	KEGG_08.05.2020	27.4809	0	[AKT1, AKT2, ATG12, BCL2L11, BCL6, CDKN1B, CDKN2D, CREBBP, EGFR, EP300, FASLG, FOXG1, FOXO1, FOXO3, IGF1R, IKBKB, IRS1, IRS4, KRAS, MAPK14, PDPK1, PIK3CB, PIK3CD, PIK3R1, PRKAB2, PRKAG1, PTEN, RAF1, SGK3, SKP2, SMAD4, STAT3, TGFB1, TGFB2, TGFBR2, USP7]
KEGG:05215	Prostate cancer	KEGG_08.05.2020	36.0825	0	[AKT1, AKT2, BCL2, CCNE1, CCNE2, CDKN1B, CREB1, CREBBP, E2F1, E2F2, E2F3, EGFR, EP300, ERBB2, ETV5, FGFR2, FOXO1, IGF1R, IKBKB, KRAS, MMP9, NFKB1, PDGFD, PDPK1, PIK3CB, PIK3CD, PIK3R1, PLAT, PTEN, RAF1, RB1, TCF7L1, TCF7L2, TP53, ZEB1]
KEGG:05161	Hepatitis B	KEGG_08.05.2020	27.7778	0	[AKT1, AKT2, APAF1, ATF2, BCL2, CASP8, CCNE1, CCNE2, CREB1, CREBBP, DDX3X, E2F1, E2F2, E2F3, EP300, FAS, FASLG, IKBKB, IRAK1, JAK2, JUN, KRAS, MAP2K3, MAP3K1, MAPK14, MMP9, MYC, MYD88, NFKB1, PIK3CB, PIK3CD, PIK3R1, RAF1, RB1, SMAD4, STAT3, TBK1, TGFB1, TGFB2, TGFBR2, TICAM2, TLR3, TLR4, TNF, TP53]
KEGG:05162	Measles	KEGG_08.05.2020	23.1884	0	[AKT1, AKT2, APAF1, BAK1, BBC3, BCL2, CASP8, CCNE1, CCNE2, CDK6, CDKN1B, CSNK2A1, EIF2S1, FAS, FASLG, HSPA1B, IKBKB, IL12A, IL1B, IRAK1, JUN, MSN, MYD88, NFKB1, PIK3CB, PIK3CD, PIK3R1, STAT3, TBK1, TLR4, TNFAIP3, TP53]
KEGG:05169	Epstein-Barr virus infection	KEGG_08.05.2020	19.9005	0	[ADRM1, AKT1, AKT2, APAF1, BAK1, BCL2, BCL2L11, CASP8, CCNE1, CCNE2, CD44, CDK6, CDKN1B, CXCL10, E2F1, E2F2, E2F3, FAS, ICAM1, IKBKB, IRAK1, JUN, MAP2K3, MAPK14, MYC, MYD88, NCOR2, NFKB1, PIK3CB, PIK3CD, PIK3R1, RB1, SKP2, STAT3, TAP1, TBK1, TNF, TNFAIP3, TP53, USP7]
KEGG:05220	Chronic myeloid leukemia	KEGG_08.05.2020	35.5263	0	[ABL1, AKT1, AKT2, BAK1, CDK6, CDKN1B, CDKN2A, CRKL, E2F1, E2F2, E2F3, GAB2, IKBKB, KRAS, MYC, NFKB1, PIK3CB, PIK3CD, PIK3R1, RAF1, RB1, SHC1, SMAD4, TGFB1, TGFB2, TGFBR2, TP53]
KEGG:05222	Small cell lung cancer	KEGG_08.05.2020	28.2609	0	[AKT1, AKT2, APAF1, BAK1, BCL2, CCNE1, CCNE2, CDK6, CDKN1B, COL4A1, E2F1, E2F2, E2F3, FN1, IKBKB, MYC, NFKB1, PIK3CB, PIK3CD, PIK3R1, PTEN, PTK2, RB1, SKP2, TP53, XIAP]
KEGG:04218	Cellular senescence	KEGG_08.05.2020	22.5	0	[AKT1, AKT2, CCNE1, CCNE2, CDC25A, CDK6, CDKN2A, E2F1, E2F2, E2F3, EIF4EBP1, ETS1, FOXO1, FOXO3, GATA4, HIPK3, KRAS, MAP2K3, MAPK14, MYC, NFKB1, PIK3CB, PIK3CD, PIK3R1, PPP1CA, PTEN, RAF1, RB1, RBBP4, SMAD2, TGFB1, TGFB2, TGFBR2, TP53, TRPM7, VDAC1]
KEGG:05163	Human cytomegalovirus infection	KEGG_08.05.2020	18.6667	0	[AKT1, AKT2, ARHGEF12, ATF2, BAK1, CASP8, CCR1, CDK6, CDKN2A, CREB1, CRKL, E2F1, E2F2, E2F3, EGFR, EIF4EBP1, FAS, FASLG, GNAQ, GNB4, IKBKB, IL1B, IL6R, KRAS, MAPK14, MYC, NFKB1, PIK3CB, PIK3CD, PIK3R1, PTK2, RAF1, RB1, RHOA, ROCK2, SP1, STAT3, TAP1, TBK1, TNF, TP53, VEGFA]
KEGG:05210	Colorectal cancer	KEGG_08.05.2020	32.5581	0	[AKT1, AKT2, APC, APPL1, BAK1, BBC3, BCL2, BCL2L11, EGFR, JUN, KRAS, MSH2, MSH6, MYC, PIK3CB, PIK3CD, PIK3R1, PMAIP1, RAF1, RHOA, SMAD2, SMAD4, TCF7L1, TCF7L2, TGFB1, TGFB2, TGFBR2, TP53]
KEGG:05212	Pancreatic cancer	KEGG_08.05.2020	35.5263	0	[AKT1, AKT2, BAK1, CDK6, CDKN2A, E2F1, E2F2, E2F3, EGFR, ERBB2, IKBKB, KRAS, NFKB1, PIK3CB, PIK3CD, PIK3R1, PLD1, RAF1, RB1, SMAD2, SMAD4, STAT3, TGFB1, TGFB2, TGFBR2, TP53, VEGFA]
KEGG:05220	Chronic myeloid leukemia	KEGG_08.05.2020	35.5263	0	[ABL1, AKT1, AKT2, BAK1, CDK6, CDKN1B, CDKN2A, CRKL, E2F1, E2F2, E2F3, GAB2, IKBKB, KRAS, MYC, NFKB1, PIK3CB, PIK3CD, PIK3R1, RAF1, RB1, SHC1, SMAD4, TGFB1, TGFB2, TGFBR2, TP53]
KEGG:05223	Non-small cell lung cancer	KEGG_08.05.2020	31.8182	0	[AKT1, AKT2, BAK1, CDK6, CDKN2A, E2F1, E2F2, E2F3, EGFR, ERBB2, FOXO3, KRAS, PDPK1, PIK3CB, PIK3CD, PIK3R1, PLCG1, RAF1, RB1, STAT3, TP53]
KEGG:05224	Breast cancer	KEGG_08.05.2020	25.1701	0	[AKT1, AKT2, APC, BAK1, BRCA1, CDK6, CSNK1A1, E2F1, E2F2, E2F3, EGFR, ERBB2, FRAT2, FZD4, FZD6, IGF1R, JAG1, JUN, KRAS, LRP6, MYC, NCOA3, NOTCH1, PIK3CB, PIK3CD, PIK3R1, PTEN, RAF1, RB1, SHC1, SP1, TCF7L1, TCF7L2, TP53, WNT1, WNT16, WNT5A]
KEGG:05225	Hepatocellular carcinoma	KEGG_08.05.2020	24.4048	0	[AKT1, AKT2, APC, BAK1, CDK6, CDKN2A, CSNK1A1, E2F1, E2F2, E2F3, EGFR, FRAT2, FZD4, FZD6, IGF1R, IGF2, KRAS, LRP6, MYC, PBRM1, PIK3CB, PIK3CD, PIK3R1, PLCG1, PTEN, RAF1, RB1, SHC1, SMAD2, SMAD4, SMARCA4, SMARCD2, TCF7L1, TCF7L2, TGFB1, TGFB2, TGFBR2, TP53, WNT1, WNT16, WNT5A]
KEGG:05226	Gastric cancer	KEGG_08.05.2020	26.1745	0	[ABCB1, AKT1, AKT2, APC, BAK1, BCL2, CCNE1, CCNE2, CDKN1B, CSNK1A1, E2F1, E2F2, E2F3, EGFR, ERBB2, FGFR2, FRAT2, FZD4, FZD6, KRAS, LRP6, MYC, PIK3CB, PIK3CD, PIK3R1, RAF1, RB1, SHC1, SMAD2, SMAD4, TCF7L1, TCF7L2, TGFB1, TGFB2, TGFBR2, TP53, WNT1, WNT16, WNT5A]
